# Supplementary material for: Influence of Dietary Habits on Oxidative Stress Parameters, Selenium, Copper, and Zinc Levels in the Serum of Patients with Age-Related Cataract
Source: Nutrients. 2025 Oct 15;17(20):3237. doi: 10.3390/nu17203237 (PMC12566761; doi:10.3390/nu17203237)
Supplement: Supplementary file 1 [file nutrients-17-03237-s001.zip]

Archive with 2 entries (2 files):
- Material S1 - Raw data supporting the conclusion of the article (nutrients-3906836)..xlsx
- Supplementary figures (nutrients-3906836).pdf
