# Supplementary material for: Influence of Dietary Habits on Oxidative Stress Parameters, Selenium, Copper, and Zinc Levels in the Serum of Patients with Age-Related Cataract
Source: Nutrients. 2025 Oct 15;17(20):3237. doi: 10.3390/nu17203237 (PMC12566761; doi:10.3390/nu17203237)
Supplement: Supplementary file 1 [file nutrients-17-03237-s001.zip › Material S1 - Raw data supporting the conclusion of the article (nutrients-3906836)..xlsx]

## Sheet: Table_2_
number	group	age [years]	sex [F/M]	weight [kg]	height [cm]	BMI	type of ARC	smoker status	alcohol intake
1	ARC group	77	M	104	182	31.4	combined cataract	non-smoker	non-drinker
2	ARC group	59	F	77	170	26.64	combined cataract	non-smoker	drinker
3	ARC group	81	M	95	170	32.87	combined cataract	smoker	non-drinker
4	ARC group	83	F	80	160	31.25	combined cataract	non-smoker	non-drinker
5	ARC group	67	M	100	175	32.65	nuclear cataract	smoker	non-drinker
6	ARC group	70	F	96	158	38.46	nuclear cataract	non-smoker	drinker
7	ARC group	77	F	60	158	24.03	combined cataract	non-smoker	drinker
8	ARC group	70	F	90	165	33.06	combined cataract	non-smoker	drinker
9	ARC group	73	F	73	145	34.72	nuclear cataract	smoker	non-drinker
10	ARC group	74	F	80	168	28.34	combined cataract	non-smoker	drinker
11	ARC group	82	F	55	140	28.06	combined cataract	non-smoker	drinker
12	ARC group	66	F	75	167	26.89	combined cataract	non-smoker	drinker
13	ARC group	67	F	80	169	28.01	combined cataract	smoker	non-drinker
14	ARC group	70	F	60	163	22.58	combined cataract	non-smoker	drinker
15	ARC group	71	F	94	165	34.53	nuclear cataract	smoker	non-drinker
16	ARC group	73	M	73	166	26.49	nuclear cataract	smoker	non-drinker
17	ARC group	82	M	72	170	24.91	combined cataract	non-smoker	non-drinker
18	ARC group	68	F	77	160	30.08	combined cataract	smoker	drinker
19	ARC group	88	F	53	160	20.7	combined cataract	non-smoker	non-drinker
20	ARC group	82	M	84	170	29.07	nuclear cataract	smoker	non-drinker
21	ARC group	58	F	65	165	23.88	posterior subcapsular cataract	non-smoker	drinker
22	ARC group	60	F	60	170	20.76	combined cataract	smoker	non-drinker
23	ARC group	82	M	74	165	27.18	combined cataract	non-smoker	drinker
24	ARC group	82	F	59	152	25.54	combined cataract	non-smoker	drinker
25	ARC group	55	F	85	167	30.48	cortical cataract	smoker	non-drinker
26	ARC group	68	F	75	162	28.58	combined cataract	non-smoker	drinker
27	ARC group	62	F	86	164	31.98	combined cataract	non-smoker	drinker
28	ARC group	64	F	86	173	28.73	combined cataract	smoker	non-drinker
29	ARC group	56	F	70	164	26.03	posterior subcapsular cataract	non-smoker	non-drinker
30	ARC group	75	M	69	172	23.32	combined cataract	non-smoker	non-drinker
31	ARC group	75	M	110	170	38.06	combined cataract	non-smoker	non-drinker
32	ARC group	48	M	105	174	34.68	nuclear cataract	smoker	non-drinker
33	ARC group	83	F	61	157	24.75	combined cataract	non-smoker	drinker
34	ARC group	80	M	75	170	25.95	combined cataract	smoker	drinker
35	ARC group	87	F	50	160	19.53	combined cataract	non-smoker	drinker
36	ARC group	63	M	118	180	36.42	posterior subcapsular cataract	non-smoker	non-drinker
37	ARC group	77	M	74	170	25.61	combined cataract	smoker	drinker
38	ARC group	75	M	80	170	27.68	combined cataract	non-smoker	non-drinker
39	ARC group	70	F	76	160	29.69	posterior subcapsular cataract	non-smoker	drinker
40	ARC group	67	F	63	157	25.56	combined cataract	non-smoker	non-drinker
41	ARC group	82	M	89	170	30.8	nuclear cataract	non-smoker	drinker
42	ARC group	76	F	65	163	24.46	nuclear cataract	non-smoker	non-drinker
43	ARC group	65	F	87	170	30.1	combined cataract	smoker	drinker
44	ARC group	75	F	93	170	32.18	combined cataract	non-smoker	drinker
45	ARC group	66	F	76	162	28.96	combined cataract	smoker	drinker
46	ARC group	80	F	85	162	32.39	combined cataract	non-smoker	drinker
47	ARC group	70	F	64	164	23.8	combined cataract	non-smoker	drinker
48	ARC group	70	M	70	173	23.39	combined cataract	non-smoker	drinker
49	ARC group	69	F	73	162	27.82	posterior subcapsular cataract	non-smoker	drinker
50	ARC group	69	F	70	156	28.76	combined cataract	non-smoker	drinker
51	ARC group	82	F	55	144	26.52	combined cataract	non-smoker	drinker
52	ARC group	73	F	70	164	26.03	combined cataract	non-smoker	drinker
53	ARC group	61	F	65.8	167	23.59	nuclear cataract	non-smoker	non-drinker
54	ARC group	87	M	68	159	26.9	combined cataract	non-smoker	non-drinker
55	ARC group	64	F	64	154	26.99	nuclear cataract	non-smoker	non-drinker
56	ARC group	71	M	82	170	28.37	combined cataract	smoker	non-drinker
57	ARC group	72	F	100	160	39.06	cortical cataract	non-smoker	drinker
58	ARC group	74	M	90	170	31.14	combined cataract	smoker	non-drinker
59	ARC group	81	M	65	165	23.88	nuclear cataract	smoker	non-drinker
60	ARC group	78	M	90	177	28.73	nuclear cataract	non-smoker	non-drinker
61	ARC group	87	M	85	174	28.08	combined cataract	non-smoker	non-drinker
62	ARC group	72	F	63	155	26.22	nuclear cataract	non-smoker	drinker
63	ARC group	92	M	58	158	23.23	combined cataract	non-smoker	drinker
64	ARC group	78	F	110	150	48.89	nuclear cataract	non-smoker	drinker
65	ARC group	66	F	65	158	26.04	nuclear cataract	smoker	drinker
66	ARC group	71	M	56	180	17.28	combined cataract	non-smoker	non-drinker
67	ARC group	71	M	85	164	31.6	cortical cataract	smoker	drinker
68	ARC group	68	F	64	151	28.07	cortical cataract	non-smoker	drinker
1	Control group	61	F
2	Control group	56	M
3	Control group	50	F
4	Control group	53	F
5	Control group	53	F
6	Control group	50	F
7	Control group	57	F
8	Control group	58	F
9	Control group	55	M
10	Control group	55	F
11	Control group	54	F
12	Control group	65	F
13	Control group	54	F
14	Control group	50	M
15	Control group	53	F
16	Control group	53	F
17	Control group	61	F
18	Control group	52	F
19	Control group	56	M
20	Control group	49	F
21	Control group	63	F
22	Control group	53	M
23	Control group	55	F
24	Control group	59	F
25	Control group	59	F
26	Control group	77	F
27	Control group	67	F
28	Control group	54	M
29	Control group	66	F
30	Control group	83	M
31	Control group	69	F
32	Control group	67	F
33	Control group	52	M
34	Control group	54	F
35	Control group	67	F
36	Control group	52	F
37	Control group	55	F
38	Control group	52	M
39	Control group	62	M
40	Control group	65	M
41	Control group	58	F
42	Control group	51	F
43	Control group	55	F
44	Control group	55	F
45	Control group	57	F
46	Control group	67	F
47	Control group	59	F
48	Control group	51	F
49	Control group	67	F
50	Control group	57	F
51	Control group	68	F
52	Control group	67	F
53	Control group	52	F
54	Control group	64	F
55	Control group	58	F
56	Control group	51	F
57	Control group	54	F
58	Control group	58	F
59	Control group	50	F
60	Control group	57	F
61	Control group	58	F
62	Control group	58	F
63	Control group	65	F
64	Control group	50	F

## Sheet: Table_3_
number	group	TAS [mmol/L]	TOS [µmol H2O2 equiv./L]	OSI	Se [ug/L]	Zn [mg/L]	Cu [mg/L]	Cu/Zn molar ratio
1	ARC group	1.049	9.97059	0.950485	68.093	0.694	0.3933	0.566715
2	ARC group	1.35	4.247	0.314593	72.823	0.838	0.33744	0.402673
3	ARC group	1.476	4.135	0.280149	67.705	0.552	0.33908	0.614275
4	ARC group	1.369	4.915	0.359021	76.316	0.78	1.2903	1.65423
5	ARC group	1.501	4.6	0.306462	70.574	0.998	0.56581	0.566944
6	ARC group	1.451	5.666	0.390489	53.98	0.766	0.56007	0.731162
7	ARC group	1.446	3.521	0.243499	54.91	0.866	0.35798	0.413372
8	ARC group	1.383	6.116	0.442227	61.037	0.942	0.26436	0.280637
9	ARC group	1.429	5.978	0.418334	60.261	0.628	0.35963	0.572659
10	ARC group	1.501	5.512	0.367222	64.526	0.904	0.56168	0.621327
11	ARC group	1.444	7.915	0.54813	27.764	0.708	0.37279	0.52654
12	ARC group	1.247	5.294	0.424539	66.155	0.928	0.73829	0.795571
13	ARC group	1.722	3.969	0.230488	84.536	0.868	0.35305	0.40674
14	ARC group	1.469	2.543	0.173111	46.533	0.758	2.1084	2.78153
15	ARC group	1.129	6.054	0.536227	74.608	0.74	1.1244	1.51946
16	ARC group	1.416	2.24	0.158192	40.098	0.522	0.88372	1.69295
17	ARC group	1.514	3.313	0.218824	86.241	1.146	0.3892	0.339616
18	ARC group	1.307	4.619	0.353405	60.338	0.872	1.0258	1.17638
19	ARC group	1.773	4.05709	0.2288	50.801	0.602	0.90423	1.50204
20	ARC group	1.738	4.42042	0.254339	50.18	0.656	0.86398	1.31704
21	ARC group	1.723	4.59343	0.266595	69.413	0.796	1.2985	1.63128
22	ARC group	1.571	6.22664	0.396349	45.991	0.796	0.94614	1.18862
23	ARC group	1.186	9.90484	0.835147	58.091	0.732	1.1154	1.52377
24	ARC group	1.324	4.9308	0.372417	61.655	0.812	1.1515	1.4181
25	ARC group	0.935	8.07093	0.863201	64.623	0.66	0.55536	0.841455
26	ARC group	1.247	4.42042	0.354484	52.173	0.67	0.69789	1.04163
27	ARC group	1.257	4.2474	0.3379	31.42	0.444	0.64076	1.44315
28	ARC group	1.383	3.43426	0.248319	67.898	0.588	0.61842	1.05173
29	ARC group	1.76	4.71453	0.267871	55.763	0.621	0.65914	1.06142
30	ARC group	1.388	3.78893	0.272977	47.225	0.748	0.53632	0.717005
31	ARC group	1.241	4.18685	0.337377	54.888	0.792	1.2418	1.56793
32	ARC group	1.787	4.47232	0.25027	54.888	0.622	0.51203	0.823199
33	ARC group	1.09	8.75952	0.803625	43.633	0.758	0.60463	0.797665
34	ARC group	1.698	4.01384	0.236386	57.12	0.634	0.436	0.687697
35	ARC group	1.137	1.90311	0.16738	58.318	0.624	0.93432	1.49731
36	ARC group	1.357	3.74567	0.276026	58.158	0.599	0.67621	1.1289
37	ARC group	1.694	6.30623	0.372268	65.903	0.537	1.0348	1.927
38	ARC group	1.429	3.83218	0.268172	54.248	0.644	0.99017	1.53753
39	ARC group	1.739	3.3564	0.193008	52.973	0.753	0.64862	0.861381
40	ARC group	1.667	2.76817	0.166057	54.568	0.637	1.0493	1.64725
41	ARC group	1.6	5.62284	0.351427	67.418	0.521	0.6007	1.15298
42	ARC group	1.347	6.7474	0.500921	80.052	0.689	0.931	1.35123
43	ARC group	1.469	6.22837	0.423987	69.493	0.601	0.81022	1.34812
44	ARC group	1.452	5.29412	0.364609	49.938	0.646	0.68805	1.06509
45	ARC group	1.452	6.48789	0.446824	54.728	0.551	1.3422	2.43593
46	ARC group	1.538	6.31488	0.41059	85.218	0.736	1.1104	1.5087
47	ARC group	1.114	7.30969	0.656166	55.525	0.852	1.4624	1.71643
48	ARC group	0.886	5.47578	0.618034	74.843	1.05	0.93306	0.888629
49	ARC group	1.842	4.1436	0.224951	64.7	0.675	0.73775	1.09296
50	ARC group	1.651	6.6609	0.403446	57.336	0.829	0.87305	1.05314
51	ARC group	1.742	6.31076	0.362271	20.801	0.827	0.95456	1.15424
52	ARC group	1.616	5.69323	0.352304	87.854	0.786	1.2241	1.55738
53	ARC group	1.689	5.70518	0.337784	62.288	0.807	1.1131	1.37931
54	ARC group	1.347	5.89243	0.4374	47.83	0.833	1.1548	1.38631
55	ARC group	1.667	5.66534	0.339852	46.782	0.866	1.3377	1.54469
56	ARC group	1.814	5.8008	0.319779	36.726	0.757	0.89024	1.17601
57	ARC group	1.571	5.89243	0.375075	27.401	0.667	1.0222	1.53253
58	ARC group	1.11	6.11554	0.550949	42.278	0.683	1.376	2.01464
59	ARC group	1.16591	5.66534	0.485916	35.678	0.722	0.71115	0.984972
60	ARC group	1.295	4.26295	0.329185	23.526	0.759	0.72445	0.95448
61	ARC group	1.684	4.46215	0.265	30.65	0.776	0.74108	0.955
62	ARC group	1.081	6.94422	0.642389	61.033	0.792	0.47108	0.594798
63	ARC group	1.891	6.08366	0.3217	53.909	0.778	1.091	1.40231
64	ARC group	1.706	6.76494	0.396538	49.299	1.139	1.2402	1.08885
65	ARC group	1.137	6.13944	0.539969	42.802	0.823	0.75495	0.917315
66	ARC group	1.195	7.85259	0.657121	30.337	0.712	0.97507	1.36948
67	ARC group	1.553	4.67331	0.300921	21.22	0.901	0.94014	1.04344
68	ARC group	1.572	6.34263	0.403475	43.747	0.866	1.7164	1.98199
1	Control group	1.31	5.33469	0.407228	73.9	0.745	1.317	1.76779
2	Control group	2.309	4.96594	0.215069	79.99	0.725	0.861	1.18759
3	Control group	1.365	4.81562	0.352793	104.99	0.745	0.823	1.1047
4	Control group	1.338	1.90625	0.14247	125.34	0.6174	0.971	1.57272
5	Control group	1.429	6.34687	0.444148	103.58	0.9542	1.024	1.07315
6	Control group	1.31	2.81562	0.214933	78.15	0.685	0.774	1.12993
7	Control group	1.713	2.25312	0.131531	138.35	0.905	1.199	1.32486
8	Control group	1.851	3.44062	0.185879	109.81	0.735	0.736	1.00136
9	Control group	1.484	4.78437	0.322397	92.92	0.9542	1.118	1.17166
10	Control group	1.383	3.95344	0.28586	117.29	0.685	0.699	1.02044
11	Control group	1.365	2.28437	0.167353	64.803	0.842	1.288	1.52969
12	Control group	1.457	3.75312	0.257593	60.679	0.865	1.28	1.47977
13	Control group	1.695	5.03125	0.296829	66.372	0.853	0.997	1.16882
14	Control group	1.264	5.40937	0.427957	76.423	0.823	1.108	1.34629
15	Control group	0.804	3.72187	0.46292	69.69	1.212	1.189	0.981023
16	Control group	1.118	10.3438	0.925201	62.79	1.434	1.172	0.817294
17	Control group	1.019	6.89094	0.676245	72.204	1.527	1.272	0.833006
18	Control group	1.593	11.5938	0.727793	50.9	1.024	1.106	1.08008
19	Control group	1.89	9.40625	0.497685	55.8	1.467	0.857	0.584185
20	Control group	1.327	5.78437	0.435899	44.39	1.205	0.822	0.682158
21	Control group	1.224	7.19062	0.587469	53.99	1.038	1.326	1.27746
22	Control group	2.502	8.15625	0.325989	68.67	0.5608	1.05	1.87233
23	Control group	0.934	7.03437	0.753145	66.87	1.053	0.999	0.948718
24	Control group	1.05	5.72187	0.54494	85.247	0.899	0.675	0.750834
25	Control group	3.501	5.00312	0.142906	69.804	0.861	0.811	0.941928
26	Control group	2.29	4.87812	0.213019	70.484	1.009	0.979	0.970268
27	Control group	0.943	7.65937	0.812235	121.12	1.013	1.505	1.48569
28	Control group	0.906	8.31563	0.917839	52.379	0.846	1.066	1.26005
29	Control group	1.091	5.97187	0.547376	81.145	0.992	1.495	1.50706
30	Control group	3.465	2.40988	0.0695492	61.233	0.901	0.703	0.780244
31	Control group	2.062	5.50312	0.266883	61.097	0.724	0.807	1.11464
32	Control group	2.458	7.37812	0.300168	68.24	0.769	1.019	1.3251
33	Control group	1.062	6.19062	0.582921	80.482	0.739	0.897	1.2138
34	Control group	0.906	11.0656	1.22137	60.391	0.887	0.993	1.1195
35	Control group	0.989	6.31562	0.638587	112.81	0.743	1.493	2.00942
36	Control group	0.952	7.75312	0.814404	83.631	0.822	1.036	1.26034
37	Control group	0.741	6.09687	0.82279	112.61	0.789	1.107	1.40304
38	Control group	0.956	11.6594	1.2196	106.8	0.912	0.858	0.940789
39	Control group	1.396	11.3156	0.810575	80.45	0.961	1.342	1.39646
40	Control group	1.347	2.11906	0.157317	91.125	1.5	1.017	0.678
41	Control group	1.58396	4.68632	0.29586	70.56	0.738	0.993	1.34553
42	Control group	1.68328	7.27579	0.432239	48.63	0.814	0.972	1.1941
43	Control group	1.56978	9.61263	0.612357	86.87	0.856	0.651	0.760514
44	Control group	1.53937	7.14947	0.46444	72.26	0.898	0.571	0.635857
45	Control group	1.85353	3.87579	0.209103	73.6	0.85	0.657	0.772941
46	Control group	1.73192	4.62316	0.266938	60.08	1.058	0.609	0.575614
47	Control group	1.37925	7.65474	0.554991	90.41	1.064	0.78	0.733083
48	Control group	1.67112	13.0611	0.781576	74.57	1.03	0.848	0.823301
49	Control group	1.5941	4.91368	0.308242	76.4	0.914	0.853	0.93326
50	Control group	1.65693	4.05474	0.244714	64.22	0.558	1	1.79211
51	Control group	2.02784	5.06526	0.249786	58.13	0.788	0.733	0.930203
52	Control group	1.21508	9.80211	0.806703	50.34	0.62	0.721	1.1629
53	Control group	1.69949	6.46526	0.380423	91.87	0.792	1.115	1.40783
54	Control group	1.78462	2.98105	0.167041	82.73	0.944	1.282	1.35805
55	Control group	1.21306	5.38105	0.443595	96.98	0.71	0.901	1.26901
56	Control group	1.99338	3.432	0.17217	223.4	0.874	1.116	1.27689
57	Control group	1.9569	2.84375	0.145319	262.25	0.556	0.649	1.16727
58	Control group	1.671	6.22316	0.372421	64.626	0.81	0.931	1.14938
59	Control group	1.824	6.83368	0.374654	58.612	0.869	1.772	2.03913
60	Control group	1.766	6.36	0.360136	76.836	0.761	1.306	1.71616
61	Control group	1.65	5.67579	0.343987	61.885	0.681	0.859	1.26138
62	Control group	1.427	5.50737	0.38594	76.131	0.839	1.024	1.2205
63	Control group	1.874	9.06526	0.483739	82.498	0.867	1.651	1.90427
64	Control group	1.747	6.132	0.351002	49.057	0.756	0.771	1.01984

## Sheet: Table_5_
number	group	white bread	whole-grain bread	sweets	farinaceous dishes	grain products	milk	cottage cheese	other kinds of cheese	meat	poultry	offal	sausages	ham	cured meat	bacon	tinned meat	tinned fish	fresh fish	eggs	butter	margarine	oils	potatoes	boiled vegetables	raw vegetables	fruit	sugar added to beverages	jam	honey	soft drinks	pulses	beer	wine	vodka	coffee	tea
1	ARC group	frequent consumption	occasional consumption	frequent consumption	occasional consumption	occasional consumption	occasional consumption	frequent consumption	occasional consumption	frequent consumption	frequent consumption	occasional consumption	frequent consumption	occasional consumption	occasional consumption	occasional consumption	occasional consumption	occasional consumption	occasional consumption	frequent consumption	frequent consumption	occasional consumption	frequent consumption	occasional consumption	occasional consumption	occasional consumption	frequent consumption	occasional consumption	frequent consumption	frequent consumption	occasional consumption	occasional consumption	occasional consumption	occasional consumption	occasional consumption	frequent consumption	occasional consumption
2	ARC group	frequent consumption	frequent consumption	occasional consumption	frequent consumption	frequent consumption	frequent consumption	occasional consumption	occasional consumption	frequent consumption	occasional consumption	occasional consumption	frequent consumption	frequent consumption	occasional consumption	occasional consumption	occasional consumption	occasional consumption	occasional consumption	frequent consumption	frequent consumption	occasional consumption	frequent consumption	frequent consumption	frequent consumption	frequent consumption	frequent consumption	occasional consumption	occasional consumption	frequent consumption	occasional consumption	occasional consumption	occasional consumption	occasional consumption	occasional consumption	occasional consumption	frequent consumption
3	ARC group	frequent consumption	occasional consumption	frequent consumption	occasional consumption	frequent consumption	occasional consumption	frequent consumption	occasional consumption	frequent consumption	frequent consumption	frequent consumption	frequent consumption	occasional consumption	frequent consumption	occasional consumption	frequent consumption	frequent consumption	occasional consumption	occasional consumption	occasional consumption	frequent consumption	frequent consumption	frequent consumption	frequent consumption	occasional consumption	frequent consumption	frequent consumption	occasional consumption	occasional consumption	occasional consumption	occasional consumption	occasional consumption	occasional consumption	occasional consumption	frequent consumption	frequent consumption
4	ARC group	frequent consumption	frequent consumption	frequent consumption	occasional consumption	frequent consumption	frequent consumption	frequent consumption	occasional consumption	frequent consumption	frequent consumption	occasional consumption	occasional consumption	occasional consumption	occasional consumption	occasional consumption	occasional consumption	occasional consumption	occasional consumption	occasional consumption	frequent consumption	occasional consumption	frequent consumption	frequent consumption	frequent consumption	frequent consumption	frequent consumption	occasional consumption	occasional consumption	frequent consumption	occasional consumption	occasional consumption	occasional consumption	occasional consumption	occasional consumption	frequent consumption	occasional consumption
5	ARC group	occasional consumption	frequent consumption	frequent consumption	occasional consumption	frequent consumption	frequent consumption	occasional consumption	occasional consumption	frequent consumption	frequent consumption	occasional consumption	occasional consumption	frequent consumption	frequent consumption	occasional consumption	occasional consumption	occasional consumption	frequent consumption	frequent consumption	occasional consumption	frequent consumption	frequent consumption	frequent consumption	frequent consumption	frequent consumption	frequent consumption	frequent consumption	occasional consumption	frequent consumption	occasional consumption	occasional consumption	occasional consumption	occasional consumption	occasional consumption	frequent consumption	frequent consumption
6	ARC group	occasional consumption	frequent consumption	occasional consumption	frequent consumption	occasional consumption	occasional consumption	frequent consumption	occasional consumption	frequent consumption	frequent consumption	occasional consumption	occasional consumption	frequent consumption	occasional consumption	occasional consumption	occasional consumption	occasional consumption	frequent consumption	occasional consumption	occasional consumption	frequent consumption	occasional consumption	occasional consumption	occasional consumption	frequent consumption	frequent consumption	occasional consumption	occasional consumption	occasional consumption	occasional consumption	occasional consumption	occasional consumption	occasional consumption	occasional consumption	frequent consumption	frequent consumption
7	ARC group	frequent consumption	frequent consumption	frequent consumption	occasional consumption	occasional consumption	occasional consumption	frequent consumption	occasional consumption	frequent consumption	frequent consumption	occasional consumption	occasional consumption	occasional consumption	frequent consumption	occasional consumption	occasional consumption	occasional consumption	occasional consumption	occasional consumption	frequent consumption	occasional consumption	frequent consumption	frequent consumption	frequent consumption	frequent consumption	frequent consumption	occasional consumption	occasional consumption	occasional consumption	occasional consumption	occasional consumption	occasional consumption	occasional consumption	occasional consumption	frequent consumption	frequent consumption
8	ARC group	frequent consumption	occasional consumption	occasional consumption	frequent consumption	frequent consumption	frequent consumption	occasional consumption	occasional consumption	frequent consumption	frequent consumption	occasional consumption	frequent consumption	occasional consumption	frequent consumption	occasional consumption	occasional consumption	occasional consumption	frequent consumption	occasional consumption	occasional consumption	frequent consumption	frequent consumption	frequent consumption	frequent consumption	frequent consumption	frequent consumption	occasional consumption	occasional consumption	occasional consumption	occasional consumption	occasional consumption	occasional consumption	occasional consumption	occasional consumption	frequent consumption	occasional consumption
9	ARC group	frequent consumption	occasional consumption	occasional consumption	occasional consumption	occasional consumption	occasional consumption	occasional consumption	frequent consumption	occasional consumption	frequent consumption	occasional consumption	occasional consumption	occasional consumption	occasional consumption	occasional consumption	occasional consumption	occasional consumption	occasional consumption	occasional consumption	occasional consumption	frequent consumption	occasional consumption	frequent consumption	occasional consumption	frequent consumption	occasional consumption	occasional consumption	occasional consumption	occasional consumption	occasional consumption	occasional consumption	occasional consumption	occasional consumption	occasional consumption	frequent consumption	frequent consumption
10	ARC group	occasional consumption	frequent consumption	frequent consumption	occasional consumption	frequent consumption	frequent consumption	frequent consumption	occasional consumption	frequent consumption	frequent consumption	occasional consumption	occasional consumption	occasional consumption	frequent consumption	occasional consumption	occasional consumption	occasional consumption	frequent consumption	occasional consumption	frequent consumption	occasional consumption	frequent consumption	frequent consumption	frequent consumption	frequent consumption	frequent consumption	occasional consumption	occasional consumption	frequent consumption	occasional consumption	frequent consumption	occasional consumption	occasional consumption	occasional consumption	frequent consumption	frequent consumption
11	ARC group	frequent consumption	occasional consumption	frequent consumption	frequent consumption	occasional consumption	occasional consumption	frequent consumption	frequent consumption	occasional consumption	occasional consumption	occasional consumption	occasional consumption	occasional consumption	occasional consumption	occasional consumption	occasional consumption	occasional consumption	frequent consumption	occasional consumption	occasional consumption	frequent consumption	frequent consumption	frequent consumption	occasional consumption	frequent consumption	frequent consumption	frequent consumption	frequent consumption	frequent consumption	occasional consumption	occasional consumption	occasional consumption	occasional consumption	occasional consumption	occasional consumption	frequent consumption
12	ARC group	frequent consumption	frequent consumption	occasional consumption	occasional consumption	frequent consumption	frequent consumption	frequent consumption	occasional consumption	frequent consumption	occasional consumption	occasional consumption	frequent consumption	frequent consumption	occasional consumption	occasional consumption	occasional consumption	occasional consumption	frequent consumption	frequent consumption	frequent consumption	occasional consumption	frequent consumption	frequent consumption	frequent consumption	frequent consumption	frequent consumption	occasional consumption	occasional consumption	frequent consumption	occasional consumption	occasional consumption	occasional consumption	occasional consumption	occasional consumption	occasional consumption	frequent consumption
13	ARC group	frequent consumption	occasional consumption	occasional consumption	occasional consumption	occasional consumption	occasional consumption	occasional consumption	frequent consumption	frequent consumption	occasional consumption	occasional consumption	frequent consumption	occasional consumption	frequent consumption	occasional consumption	occasional consumption	occasional consumption	frequent consumption	frequent consumption	frequent consumption	occasional consumption	frequent consumption	frequent consumption	occasional consumption	frequent consumption	frequent consumption	frequent consumption	occasional consumption	occasional consumption	occasional consumption	occasional consumption	occasional consumption	occasional consumption	occasional consumption	frequent consumption	frequent consumption
14	ARC group	frequent consumption	occasional consumption	occasional consumption	occasional consumption	occasional consumption	frequent consumption	occasional consumption	occasional consumption	frequent consumption	occasional consumption	occasional consumption	frequent consumption	occasional consumption	occasional consumption	occasional consumption	occasional consumption	occasional consumption	occasional consumption	frequent consumption	occasional consumption	occasional consumption	frequent consumption	frequent consumption	frequent consumption	frequent consumption	frequent consumption	frequent consumption	occasional consumption	occasional consumption	occasional consumption	occasional consumption	occasional consumption	occasional consumption	occasional consumption	frequent consumption	frequent consumption
15	ARC group	occasional consumption	frequent consumption	occasional consumption	occasional consumption	frequent consumption	frequent consumption	frequent consumption	occasional consumption	occasional consumption	frequent consumption	occasional consumption	occasional consumption	frequent consumption	frequent consumption	occasional consumption	occasional consumption	frequent consumption	frequent consumption	frequent consumption	frequent consumption	occasional consumption	frequent consumption	occasional consumption	frequent consumption	frequent consumption	frequent consumption	occasional consumption	frequent consumption	frequent consumption	occasional consumption	occasional consumption	occasional consumption	occasional consumption	occasional consumption	frequent consumption	frequent consumption
16	ARC group	frequent consumption	occasional consumption	frequent consumption	frequent consumption	occasional consumption	occasional consumption	occasional consumption	occasional consumption	frequent consumption	occasional consumption	frequent consumption	frequent consumption	frequent consumption	frequent consumption	occasional consumption	occasional consumption	frequent consumption	occasional consumption	frequent consumption	frequent consumption	occasional consumption	frequent consumption	frequent consumption	frequent consumption	frequent consumption	frequent consumption	frequent consumption	occasional consumption	frequent consumption	occasional consumption	occasional consumption	frequent consumption	occasional consumption	frequent consumption	occasional consumption	frequent consumption
17	ARC group	frequent consumption	frequent consumption	frequent consumption	frequent consumption	frequent consumption	frequent consumption	frequent consumption	frequent consumption	frequent consumption	frequent consumption	occasional consumption	frequent consumption	frequent consumption	frequent consumption	occasional consumption	occasional consumption	frequent consumption	occasional consumption	frequent consumption	occasional consumption	frequent consumption	frequent consumption	frequent consumption	frequent consumption	occasional consumption	frequent consumption	frequent consumption	frequent consumption	frequent consumption	frequent consumption	frequent consumption	occasional consumption	occasional consumption	occasional consumption	frequent consumption	frequent consumption
18	ARC group	frequent consumption	frequent consumption	occasional consumption	occasional consumption	frequent consumption	frequent consumption	occasional consumption	occasional consumption	frequent consumption	frequent consumption	occasional consumption	occasional consumption	occasional consumption	frequent consumption	occasional consumption	occasional consumption	occasional consumption	frequent consumption	occasional consumption	frequent consumption	occasional consumption	frequent consumption	frequent consumption	frequent consumption	frequent consumption	frequent consumption	occasional consumption	occasional consumption	frequent consumption	occasional consumption	occasional consumption	occasional consumption	occasional consumption	occasional consumption	frequent consumption	frequent consumption
19	ARC group	frequent consumption	occasional consumption	frequent consumption	occasional consumption	occasional consumption	frequent consumption	occasional consumption	frequent consumption	frequent consumption	frequent consumption	occasional consumption	occasional consumption	frequent consumption	frequent consumption	occasional consumption	occasional consumption	frequent consumption	occasional consumption	occasional consumption	frequent consumption	frequent consumption	frequent consumption	frequent consumption	frequent consumption	frequent consumption	frequent consumption	frequent consumption	frequent consumption	frequent consumption	occasional consumption	occasional consumption	occasional consumption	occasional consumption	occasional consumption	occasional consumption	frequent consumption
20	ARC group	occasional consumption	frequent consumption	frequent consumption	occasional consumption	frequent consumption	frequent consumption	occasional consumption	occasional consumption	frequent consumption	frequent consumption	occasional consumption	occasional consumption	occasional consumption	frequent consumption	occasional consumption	frequent consumption	occasional consumption	occasional consumption	frequent consumption	frequent consumption	occasional consumption	frequent consumption	frequent consumption	occasional consumption	frequent consumption	frequent consumption	occasional consumption	occasional consumption	frequent consumption	occasional consumption	occasional consumption	occasional consumption	occasional consumption	occasional consumption	frequent consumption	frequent consumption
21	ARC group	occasional consumption	frequent consumption	occasional consumption	occasional consumption	frequent consumption	frequent consumption	occasional consumption	occasional consumption	occasional consumption	occasional consumption	occasional consumption	occasional consumption	occasional consumption	occasional consumption	occasional consumption	occasional consumption	occasional consumption	frequent consumption	occasional consumption	occasional consumption	occasional consumption	frequent consumption	occasional consumption	frequent consumption	frequent consumption	occasional consumption	occasional consumption	occasional consumption	occasional consumption	occasional consumption	occasional consumption	occasional consumption	occasional consumption	occasional consumption	frequent consumption	frequent consumption
22	ARC group	frequent consumption	occasional consumption	occasional consumption	frequent consumption	occasional consumption	occasional consumption	occasional consumption	frequent consumption	frequent consumption	frequent consumption	frequent consumption	frequent consumption	frequent consumption	frequent consumption	occasional consumption	occasional consumption	occasional consumption	frequent consumption	frequent consumption	frequent consumption	occasional consumption	frequent consumption	frequent consumption	frequent consumption	frequent consumption	frequent consumption	occasional consumption	occasional consumption	frequent consumption	occasional consumption	occasional consumption	occasional consumption	occasional consumption	occasional consumption	frequent consumption	occasional consumption
23	ARC group	frequent consumption	frequent consumption	occasional consumption	occasional consumption	frequent consumption	frequent consumption	frequent consumption	occasional consumption	frequent consumption	frequent consumption	occasional consumption	occasional consumption	occasional consumption	occasional consumption	occasional consumption	occasional consumption	frequent consumption	occasional consumption	occasional consumption	frequent consumption	occasional consumption	frequent consumption	occasional consumption	frequent consumption	frequent consumption	frequent consumption	occasional consumption	occasional consumption	occasional consumption	occasional consumption	occasional consumption	occasional consumption	occasional consumption	occasional consumption	occasional consumption	occasional consumption
24	ARC group	frequent consumption	occasional consumption	frequent consumption	frequent consumption	frequent consumption	occasional consumption	frequent consumption	frequent consumption	frequent consumption	occasional consumption	occasional consumption	frequent consumption	occasional consumption	frequent consumption	occasional consumption	occasional consumption	occasional consumption	occasional consumption	frequent consumption	frequent consumption	occasional consumption	occasional consumption	frequent consumption	occasional consumption	frequent consumption	frequent consumption	occasional consumption	occasional consumption	frequent consumption	occasional consumption	occasional consumption	occasional consumption	occasional consumption	occasional consumption	frequent consumption	frequent consumption
25	ARC group	frequent consumption	frequent consumption	frequent consumption	frequent consumption	frequent consumption	frequent consumption	frequent consumption	frequent consumption	frequent consumption	frequent consumption	frequent consumption	frequent consumption	frequent consumption	frequent consumption	occasional consumption	occasional consumption	frequent consumption	frequent consumption	frequent consumption	frequent consumption	frequent consumption	frequent consumption	frequent consumption	frequent consumption	frequent consumption	frequent consumption	occasional consumption	occasional consumption	frequent consumption	occasional consumption	occasional consumption	occasional consumption	occasional consumption	occasional consumption	frequent consumption	occasional consumption
26	ARC group	frequent consumption	frequent consumption	frequent consumption	frequent consumption	occasional consumption	occasional consumption	frequent consumption	frequent consumption	frequent consumption	occasional consumption	occasional consumption	frequent consumption	occasional consumption	frequent consumption	occasional consumption	occasional consumption	occasional consumption	frequent consumption	frequent consumption	frequent consumption	occasional consumption	frequent consumption	frequent consumption	occasional consumption	frequent consumption	frequent consumption	occasional consumption	frequent consumption	frequent consumption	occasional consumption	occasional consumption	occasional consumption	occasional consumption	occasional consumption	frequent consumption	frequent consumption
27	ARC group	occasional consumption	frequent consumption	occasional consumption	frequent consumption	occasional consumption	occasional consumption	occasional consumption	occasional consumption	occasional consumption	frequent consumption	occasional consumption	frequent consumption	frequent consumption	occasional consumption	occasional consumption	occasional consumption	frequent consumption	frequent consumption	frequent consumption	frequent consumption	occasional consumption	occasional consumption	frequent consumption	frequent consumption	occasional consumption	frequent consumption	occasional consumption	occasional consumption	occasional consumption	occasional consumption	occasional consumption	occasional consumption	occasional consumption	occasional consumption	occasional consumption	frequent consumption
28	ARC group	occasional consumption	frequent consumption	occasional consumption	occasional consumption	frequent consumption	frequent consumption	frequent consumption	occasional consumption	occasional consumption	frequent consumption	occasional consumption	occasional consumption	frequent consumption	occasional consumption	occasional consumption	occasional consumption	occasional consumption	frequent consumption	frequent consumption	frequent consumption	occasional consumption	frequent consumption	occasional consumption	frequent consumption	frequent consumption	frequent consumption	occasional consumption	occasional consumption	occasional consumption	occasional consumption	frequent consumption	occasional consumption	occasional consumption	occasional consumption	occasional consumption	frequent consumption
29	ARC group	frequent consumption	frequent consumption	occasional consumption	occasional consumption	frequent consumption	frequent consumption	occasional consumption	occasional consumption	frequent consumption	frequent consumption	occasional consumption	occasional consumption	frequent consumption	occasional consumption	occasional consumption	occasional consumption	occasional consumption	frequent consumption	frequent consumption	frequent consumption	occasional consumption	frequent consumption	occasional consumption	frequent consumption	frequent consumption	frequent consumption	frequent consumption	occasional consumption	frequent consumption	occasional consumption	occasional consumption	occasional consumption	occasional consumption	occasional consumption	frequent consumption	frequent consumption
30	ARC group	frequent consumption	occasional consumption	frequent consumption	frequent consumption	occasional consumption	frequent consumption	frequent consumption	occasional consumption	frequent consumption	occasional consumption	occasional consumption	frequent consumption	frequent consumption	occasional consumption	occasional consumption	occasional consumption	occasional consumption	occasional consumption	frequent consumption	frequent consumption	occasional consumption	frequent consumption	frequent consumption	frequent consumption	frequent consumption	frequent consumption	occasional consumption	occasional consumption	frequent consumption	occasional consumption	occasional consumption	occasional consumption	occasional consumption	occasional consumption	frequent consumption	frequent consumption
31	ARC group	frequent consumption	occasional consumption	occasional consumption	occasional consumption	occasional consumption	frequent consumption	occasional consumption	occasional consumption	frequent consumption	occasional consumption	occasional consumption	frequent consumption	frequent consumption	frequent consumption	occasional consumption	occasional consumption	occasional consumption	occasional consumption	occasional consumption	occasional consumption	occasional consumption	occasional consumption	frequent consumption	frequent consumption	frequent consumption	frequent consumption	frequent consumption	occasional consumption	frequent consumption	frequent consumption	occasional consumption	occasional consumption	occasional consumption	occasional consumption	frequent consumption	occasional consumption
32	ARC group	occasional consumption	frequent consumption	frequent consumption	occasional consumption	occasional consumption	occasional consumption	occasional consumption	occasional consumption	frequent consumption	occasional consumption	occasional consumption	frequent consumption	occasional consumption	occasional consumption	frequent consumption	occasional consumption	frequent consumption	occasional consumption	occasional consumption	frequent consumption	occasional consumption	frequent consumption	frequent consumption	frequent consumption	frequent consumption	frequent consumption	occasional consumption	occasional consumption	frequent consumption	occasional consumption	occasional consumption	occasional consumption	occasional consumption	occasional consumption	frequent consumption	frequent consumption
33	ARC group	frequent consumption	occasional consumption	frequent consumption	occasional consumption	occasional consumption	occasional consumption	occasional consumption	occasional consumption	frequent consumption	occasional consumption	occasional consumption	frequent consumption	occasional consumption	frequent consumption	occasional consumption	occasional consumption	occasional consumption	occasional consumption	frequent consumption	occasional consumption	frequent consumption	frequent consumption	frequent consumption	occasional consumption	frequent consumption	frequent consumption	frequent consumption	frequent consumption	occasional consumption	frequent consumption	occasional consumption	occasional consumption	occasional consumption	occasional consumption	occasional consumption	frequent consumption
34	ARC group	occasional consumption	frequent consumption	occasional consumption	occasional consumption	frequent consumption	occasional consumption	frequent consumption	frequent consumption	frequent consumption	occasional consumption	occasional consumption	frequent consumption	frequent consumption	occasional consumption	occasional consumption	occasional consumption	frequent consumption	frequent consumption	frequent consumption	occasional consumption	occasional consumption	frequent consumption	frequent consumption	frequent consumption	frequent consumption	frequent consumption	occasional consumption	occasional consumption	frequent consumption	occasional consumption	occasional consumption	occasional consumption	occasional consumption	occasional consumption	frequent consumption	frequent consumption
35	ARC group	frequent consumption	occasional consumption	frequent consumption	frequent consumption	frequent consumption	frequent consumption	frequent consumption	frequent consumption	frequent consumption	frequent consumption	occasional consumption	occasional consumption	frequent consumption	frequent consumption	occasional consumption	occasional consumption	occasional consumption	occasional consumption	frequent consumption	frequent consumption	occasional consumption	occasional consumption	frequent consumption	frequent consumption	frequent consumption	frequent consumption	occasional consumption	frequent consumption	frequent consumption	occasional consumption	occasional consumption	occasional consumption	occasional consumption	occasional consumption	frequent consumption	occasional consumption
36	ARC group	occasional consumption	frequent consumption	occasional consumption	occasional consumption	occasional consumption	frequent consumption	occasional consumption	occasional consumption	frequent consumption	occasional consumption	occasional consumption	frequent consumption	frequent consumption	frequent consumption	occasional consumption	occasional consumption	frequent consumption	occasional consumption	occasional consumption	frequent consumption	occasional consumption	frequent consumption	frequent consumption	frequent consumption	occasional consumption	frequent consumption	occasional consumption	occasional consumption	occasional consumption	occasional consumption	occasional consumption	occasional consumption	occasional consumption	occasional consumption	frequent consumption	occasional consumption
37	ARC group	frequent consumption	occasional consumption	frequent consumption	occasional consumption	occasional consumption	occasional consumption	occasional consumption	occasional consumption	frequent consumption	occasional consumption	occasional consumption	occasional consumption	frequent consumption	occasional consumption	occasional consumption	occasional consumption	occasional consumption	occasional consumption	occasional consumption	frequent consumption	occasional consumption	occasional consumption	frequent consumption	frequent consumption	occasional consumption	frequent consumption	frequent consumption	occasional consumption	occasional consumption	occasional consumption	occasional consumption	occasional consumption	occasional consumption	occasional consumption	occasional consumption	frequent consumption
38	ARC group	frequent consumption	frequent consumption	occasional consumption	occasional consumption	occasional consumption	occasional consumption	occasional consumption	occasional consumption	frequent consumption	occasional consumption	occasional consumption	frequent consumption	occasional consumption	occasional consumption	frequent consumption	occasional consumption	occasional consumption	occasional consumption	frequent consumption	frequent consumption	occasional consumption	occasional consumption	frequent consumption	frequent consumption	occasional consumption	frequent consumption	frequent consumption	occasional consumption	frequent consumption	occasional consumption	occasional consumption	frequent consumption	occasional consumption	occasional consumption	frequent consumption	frequent consumption
39	ARC group	frequent consumption	occasional consumption	frequent consumption	frequent consumption	occasional consumption	frequent consumption	occasional consumption	occasional consumption	frequent consumption	frequent consumption	occasional consumption	frequent consumption	occasional consumption	frequent consumption	occasional consumption	occasional consumption	frequent consumption	frequent consumption	frequent consumption	frequent consumption	occasional consumption	frequent consumption	frequent consumption	frequent consumption	frequent consumption	frequent consumption	occasional consumption	frequent consumption	frequent consumption	frequent consumption	occasional consumption	occasional consumption	occasional consumption	occasional consumption	frequent consumption	frequent consumption
40	ARC group	frequent consumption	frequent consumption	occasional consumption	frequent consumption	occasional consumption	frequent consumption	occasional consumption	frequent consumption	frequent consumption	occasional consumption	occasional consumption	frequent consumption	occasional consumption	frequent consumption	occasional consumption	occasional consumption	occasional consumption	occasional consumption	frequent consumption	frequent consumption	occasional consumption	frequent consumption	frequent consumption	occasional consumption	frequent consumption	frequent consumption	occasional consumption	occasional consumption	occasional consumption	occasional consumption	occasional consumption	occasional consumption	occasional consumption	occasional consumption	frequent consumption	frequent consumption
41	ARC group	occasional consumption	frequent consumption	occasional consumption	occasional consumption	occasional consumption	occasional consumption	occasional consumption	occasional consumption	frequent consumption	frequent consumption	occasional consumption	frequent consumption	occasional consumption	occasional consumption	occasional consumption	occasional consumption	occasional consumption	occasional consumption	frequent consumption	occasional consumption	occasional consumption	occasional consumption	frequent consumption	occasional consumption	frequent consumption	occasional consumption	occasional consumption	occasional consumption	occasional consumption	occasional consumption	occasional consumption	occasional consumption	occasional consumption	occasional consumption	occasional consumption	frequent consumption
42	ARC group	frequent consumption	occasional consumption	occasional consumption	frequent consumption	frequent consumption	frequent consumption	frequent consumption	occasional consumption	frequent consumption	frequent consumption	occasional consumption	occasional consumption	occasional consumption	occasional consumption	occasional consumption	occasional consumption	frequent consumption	frequent consumption	frequent consumption	frequent consumption	occasional consumption	frequent consumption	occasional consumption	frequent consumption	frequent consumption	frequent consumption	occasional consumption	occasional consumption	frequent consumption	occasional consumption	occasional consumption	occasional consumption	occasional consumption	occasional consumption	frequent consumption	frequent consumption
43	ARC group	occasional consumption	frequent consumption	occasional consumption	occasional consumption	frequent consumption	frequent consumption	frequent consumption	occasional consumption	frequent consumption	frequent consumption	occasional consumption	frequent consumption	occasional consumption	occasional consumption	occasional consumption	occasional consumption	occasional consumption	frequent consumption	occasional consumption	frequent consumption	occasional consumption	frequent consumption	occasional consumption	frequent consumption	frequent consumption	frequent consumption	occasional consumption	occasional consumption	occasional consumption	occasional consumption	occasional consumption	occasional consumption	occasional consumption	occasional consumption	frequent consumption	frequent consumption
44	ARC group	occasional consumption	frequent consumption	occasional consumption	frequent consumption	frequent consumption	occasional consumption	frequent consumption	occasional consumption	frequent consumption	frequent consumption	occasional consumption	occasional consumption	frequent consumption	occasional consumption	occasional consumption	occasional consumption	occasional consumption	frequent consumption	frequent consumption	occasional consumption	occasional consumption	frequent consumption	frequent consumption	frequent consumption	occasional consumption	frequent consumption	occasional consumption	occasional consumption	occasional consumption	occasional consumption	occasional consumption	occasional consumption	occasional consumption	occasional consumption	frequent consumption	frequent consumption
45	ARC group	occasional consumption	frequent consumption	occasional consumption	occasional consumption	frequent consumption	frequent consumption	occasional consumption	occasional consumption	frequent consumption	frequent consumption	occasional consumption	occasional consumption	occasional consumption	occasional consumption	occasional consumption	occasional consumption	occasional consumption	occasional consumption	occasional consumption	frequent consumption	frequent consumption	frequent consumption	occasional consumption	frequent consumption	frequent consumption	frequent consumption	occasional consumption	occasional consumption	occasional consumption	occasional consumption	occasional consumption	occasional consumption	occasional consumption	occasional consumption	frequent consumption	frequent consumption
46	ARC group	frequent consumption	occasional consumption	frequent consumption	frequent consumption	occasional consumption	frequent consumption	frequent consumption	occasional consumption	frequent consumption	occasional consumption	occasional consumption	frequent consumption	frequent consumption	frequent consumption	occasional consumption	occasional consumption	occasional consumption	frequent consumption	frequent consumption	frequent consumption	occasional consumption	frequent consumption	frequent consumption	frequent consumption	occasional consumption	frequent consumption	occasional consumption	occasional consumption	frequent consumption	frequent consumption	occasional consumption	occasional consumption	occasional consumption	occasional consumption	frequent consumption	occasional consumption
47	ARC group	frequent consumption	occasional consumption	frequent consumption	frequent consumption	frequent consumption	frequent consumption	frequent consumption	frequent consumption	frequent consumption	frequent consumption	occasional consumption	frequent consumption	frequent consumption	frequent consumption	frequent consumption	occasional consumption	frequent consumption	frequent consumption	frequent consumption	frequent consumption	occasional consumption	occasional consumption	frequent consumption	occasional consumption	occasional consumption	frequent consumption	occasional consumption	occasional consumption	frequent consumption	occasional consumption	occasional consumption	occasional consumption	occasional consumption	occasional consumption	frequent consumption	frequent consumption
48	ARC group	occasional consumption	occasional consumption	occasional consumption	frequent consumption	frequent consumption	occasional consumption	occasional consumption	occasional consumption	occasional consumption	occasional consumption	occasional consumption	occasional consumption	occasional consumption	occasional consumption	occasional consumption	occasional consumption	occasional consumption	frequent consumption	frequent consumption	occasional consumption	occasional consumption	frequent consumption	occasional consumption	frequent consumption	frequent consumption	frequent consumption	occasional consumption	occasional consumption	occasional consumption	occasional consumption	frequent consumption	occasional consumption	occasional consumption	occasional consumption	frequent consumption	occasional consumption
49	ARC group	frequent consumption	occasional consumption	frequent consumption	occasional consumption	occasional consumption	frequent consumption	frequent consumption	occasional consumption	frequent consumption	frequent consumption	occasional consumption	frequent consumption	frequent consumption	occasional consumption	frequent consumption	occasional consumption	frequent consumption	occasional consumption	frequent consumption	occasional consumption	frequent consumption	frequent consumption	frequent consumption	occasional consumption	occasional consumption	frequent consumption	frequent consumption	occasional consumption	frequent consumption	occasional consumption	occasional consumption	occasional consumption	occasional consumption	occasional consumption	frequent consumption	frequent consumption
50	ARC group	frequent consumption	frequent consumption	frequent consumption	frequent consumption	occasional consumption	frequent consumption	occasional consumption	frequent consumption	frequent consumption	occasional consumption	occasional consumption	occasional consumption	frequent consumption	occasional consumption	occasional consumption	occasional consumption	occasional consumption	frequent consumption	frequent consumption	frequent consumption	frequent consumption	frequent consumption	frequent consumption	occasional consumption	frequent consumption	frequent consumption	frequent consumption	occasional consumption	occasional consumption	occasional consumption	occasional consumption	occasional consumption	occasional consumption	occasional consumption	occasional consumption	frequent consumption
51	ARC group	frequent consumption	frequent consumption	frequent consumption	frequent consumption	occasional consumption	frequent consumption	frequent consumption	occasional consumption	frequent consumption	occasional consumption	occasional consumption	occasional consumption	occasional consumption	occasional consumption	occasional consumption	occasional consumption	occasional consumption	occasional consumption	frequent consumption	frequent consumption	frequent consumption	occasional consumption	frequent consumption	frequent consumption	occasional consumption	frequent consumption	occasional consumption	occasional consumption	occasional consumption	occasional consumption	occasional consumption	occasional consumption	occasional consumption	occasional consumption	frequent consumption	frequent consumption
52	ARC group	frequent consumption	frequent consumption	occasional consumption	occasional consumption	occasional consumption	frequent consumption	frequent consumption	frequent consumption	occasional consumption	occasional consumption	occasional consumption	occasional consumption	occasional consumption	occasional consumption	occasional consumption	occasional consumption	occasional consumption	frequent consumption	frequent consumption	occasional consumption	occasional consumption	occasional consumption	occasional consumption	occasional consumption	occasional consumption	occasional consumption	occasional consumption	occasional consumption	occasional consumption	occasional consumption	occasional consumption	occasional consumption	occasional consumption	occasional consumption	occasional consumption	occasional consumption
53	ARC group	occasional consumption	frequent consumption	frequent consumption	occasional consumption	frequent consumption	occasional consumption	occasional consumption	frequent consumption	frequent consumption	frequent consumption	occasional consumption	occasional consumption	frequent consumption	occasional consumption	occasional consumption	occasional consumption	occasional consumption	frequent consumption	frequent consumption	frequent consumption	occasional consumption	frequent consumption	frequent consumption	frequent consumption	frequent consumption	frequent consumption	occasional consumption	occasional consumption	frequent consumption	occasional consumption	frequent consumption	occasional consumption	occasional consumption	occasional consumption	frequent consumption	frequent consumption
54	ARC group	frequent consumption	frequent consumption	occasional consumption	frequent consumption	frequent consumption	frequent consumption	frequent consumption	occasional consumption	frequent consumption	frequent consumption	frequent consumption	occasional consumption	frequent consumption	frequent consumption	occasional consumption	occasional consumption	occasional consumption	frequent consumption	frequent consumption	occasional consumption	frequent consumption	frequent consumption	frequent consumption	frequent consumption	frequent consumption	frequent consumption	occasional consumption	frequent consumption	frequent consumption	occasional consumption	frequent consumption	occasional consumption	occasional consumption	occasional consumption	occasional consumption	frequent consumption
55	ARC group	frequent consumption	frequent consumption	frequent consumption	frequent consumption	frequent consumption	frequent consumption	frequent consumption	occasional consumption	frequent consumption	frequent consumption	occasional consumption	occasional consumption	frequent consumption	frequent consumption	occasional consumption	occasional consumption	occasional consumption	frequent consumption	frequent consumption	frequent consumption	occasional consumption	frequent consumption	frequent consumption	frequent consumption	frequent consumption	frequent consumption	frequent consumption	frequent consumption	frequent consumption	occasional consumption	frequent consumption	occasional consumption	occasional consumption	occasional consumption	frequent consumption	frequent consumption
56	ARC group	frequent consumption	frequent consumption	occasional consumption	frequent consumption	occasional consumption	frequent consumption	frequent consumption	frequent consumption	occasional consumption	frequent consumption	occasional consumption	frequent consumption	frequent consumption	frequent consumption	occasional consumption	occasional consumption	occasional consumption	occasional consumption	frequent consumption	frequent consumption	frequent consumption	frequent consumption	frequent consumption	frequent consumption	frequent consumption	frequent consumption	occasional consumption	occasional consumption	frequent consumption	occasional consumption	occasional consumption	occasional consumption	occasional consumption	occasional consumption	frequent consumption	frequent consumption
57	ARC group	frequent consumption	occasional consumption	occasional consumption	occasional consumption	occasional consumption	frequent consumption	occasional consumption	occasional consumption	occasional consumption	occasional consumption	occasional consumption	occasional consumption	occasional consumption	occasional consumption	occasional consumption	occasional consumption	occasional consumption	occasional consumption	occasional consumption	frequent consumption	frequent consumption	occasional consumption	frequent consumption	occasional consumption	occasional consumption	frequent consumption	occasional consumption	occasional consumption	occasional consumption	occasional consumption	occasional consumption	occasional consumption	occasional consumption	occasional consumption	frequent consumption	occasional consumption
58	ARC group	frequent consumption	occasional consumption	occasional consumption	occasional consumption	occasional consumption	frequent consumption	occasional consumption	occasional consumption	frequent consumption	frequent consumption	occasional consumption	frequent consumption	occasional consumption	frequent consumption	frequent consumption	occasional consumption	occasional consumption	frequent consumption	occasional consumption	frequent consumption	occasional consumption	frequent consumption	frequent consumption	occasional consumption	frequent consumption	frequent consumption	occasional consumption	occasional consumption	frequent consumption	occasional consumption	occasional consumption	frequent consumption	occasional consumption	occasional consumption	frequent consumption	frequent consumption
59	ARC group	frequent consumption	frequent consumption	occasional consumption	occasional consumption	frequent consumption	occasional consumption	frequent consumption	occasional consumption	frequent consumption	occasional consumption	occasional consumption	frequent consumption	occasional consumption	frequent consumption	occasional consumption	frequent consumption	occasional consumption	occasional consumption	occasional consumption	frequent consumption	occasional consumption	occasional consumption	frequent consumption	frequent consumption	occasional consumption	frequent consumption	frequent consumption	frequent consumption	frequent consumption	occasional consumption	frequent consumption	occasional consumption	occasional consumption	occasional consumption	frequent consumption	frequent consumption
60	ARC group	frequent consumption	frequent consumption	frequent consumption	occasional consumption	frequent consumption	frequent consumption	frequent consumption	frequent consumption	frequent consumption	frequent consumption	occasional consumption	occasional consumption	occasional consumption	frequent consumption	occasional consumption	occasional consumption	frequent consumption	occasional consumption	frequent consumption	frequent consumption	occasional consumption	frequent consumption	frequent consumption	frequent consumption	frequent consumption	frequent consumption	frequent consumption	frequent consumption	frequent consumption	occasional consumption	occasional consumption	occasional consumption	occasional consumption	occasional consumption	occasional consumption	frequent consumption
61	ARC group	frequent consumption	occasional consumption	frequent consumption	frequent consumption	frequent consumption	frequent consumption	frequent consumption	occasional consumption	frequent consumption	frequent consumption	occasional consumption	occasional consumption	frequent consumption	frequent consumption	occasional consumption	occasional consumption	frequent consumption	frequent consumption	frequent consumption	frequent consumption	occasional consumption	frequent consumption	frequent consumption	frequent consumption	frequent consumption	frequent consumption	occasional consumption	occasional consumption	frequent consumption	occasional consumption	frequent consumption	frequent consumption	frequent consumption	occasional consumption	frequent consumption	frequent consumption
62	ARC group	frequent consumption	frequent consumption	occasional consumption	occasional consumption	occasional consumption	frequent consumption	frequent consumption	occasional consumption	frequent consumption	frequent consumption	occasional consumption	occasional consumption	occasional consumption	occasional consumption	occasional consumption	occasional consumption	occasional consumption	occasional consumption	frequent consumption	occasional consumption	occasional consumption	frequent consumption	frequent consumption	frequent consumption	frequent consumption	frequent consumption	occasional consumption	occasional consumption	frequent consumption	occasional consumption	occasional consumption	occasional consumption	occasional consumption	occasional consumption	frequent consumption	occasional consumption
63	ARC group	frequent consumption	occasional consumption	frequent consumption	occasional consumption	frequent consumption	occasional consumption	occasional consumption	occasional consumption	frequent consumption	occasional consumption	occasional consumption	occasional consumption	occasional consumption	frequent consumption	occasional consumption	occasional consumption	occasional consumption	occasional consumption	occasional consumption	frequent consumption	occasional consumption	occasional consumption	occasional consumption	frequent consumption	occasional consumption	frequent consumption	occasional consumption	occasional consumption	occasional consumption	occasional consumption	occasional consumption	occasional consumption	occasional consumption	occasional consumption	frequent consumption	frequent consumption
64	ARC group	occasional consumption	frequent consumption	occasional consumption	occasional consumption	occasional consumption	occasional consumption	occasional consumption	occasional consumption	frequent consumption	occasional consumption	occasional consumption	frequent consumption	occasional consumption	frequent consumption	occasional consumption	occasional consumption	frequent consumption	frequent consumption	occasional consumption	occasional consumption	frequent consumption	occasional consumption	occasional consumption	frequent consumption	frequent consumption	frequent consumption	occasional consumption	occasional consumption	occasional consumption	occasional consumption	occasional consumption	occasional consumption	occasional consumption	occasional consumption	frequent consumption	frequent consumption
65	ARC group	frequent consumption	occasional consumption	frequent consumption	frequent consumption	frequent consumption	occasional consumption	occasional consumption	occasional consumption	frequent consumption	frequent consumption	occasional consumption	frequent consumption	frequent consumption	frequent consumption	frequent consumption	occasional consumption	occasional consumption	occasional consumption	frequent consumption	occasional consumption	occasional consumption	frequent consumption	frequent consumption	frequent consumption	frequent consumption	frequent consumption	frequent consumption	occasional consumption	occasional consumption	occasional consumption	occasional consumption	occasional consumption	occasional consumption	occasional consumption	frequent consumption	frequent consumption
66	ARC group	frequent consumption	occasional consumption	occasional consumption	occasional consumption	occasional consumption	occasional consumption	occasional consumption	frequent consumption	frequent consumption	occasional consumption	occasional consumption	frequent consumption	frequent consumption	occasional consumption	occasional consumption	occasional consumption	frequent consumption	frequent consumption	occasional consumption	frequent consumption	occasional consumption	occasional consumption	frequent consumption	occasional consumption	frequent consumption	frequent consumption	occasional consumption	occasional consumption	frequent consumption	occasional consumption	occasional consumption	occasional consumption	occasional consumption	occasional consumption	occasional consumption	frequent consumption
67	ARC group	frequent consumption	frequent consumption	frequent consumption	frequent consumption	occasional consumption	occasional consumption	occasional consumption	occasional consumption	frequent consumption	frequent consumption	frequent consumption	frequent consumption	frequent consumption	frequent consumption	frequent consumption	occasional consumption	frequent consumption	frequent consumption	frequent consumption	frequent consumption	occasional consumption	occasional consumption	frequent consumption	frequent consumption	occasional consumption	frequent consumption	frequent consumption	occasional consumption	occasional consumption	occasional consumption	occasional consumption	occasional consumption	occasional consumption	occasional consumption	frequent consumption	frequent consumption
68	ARC group	frequent consumption	frequent consumption	frequent consumption	frequent consumption	frequent consumption	occasional consumption	frequent consumption	occasional consumption	frequent consumption	frequent consumption	occasional consumption	frequent consumption	frequent consumption	frequent consumption	occasional consumption	occasional consumption	frequent consumption	frequent consumption	frequent consumption	frequent consumption	occasional consumption	frequent consumption	frequent consumption	occasional consumption	frequent consumption	frequent consumption	frequent consumption	frequent consumption	occasional consumption	frequent consumption	occasional consumption	occasional consumption	occasional consumption	occasional consumption	frequent consumption	frequent consumption

## Sheet: Table_6_
number	group	waste [g/day]	energy [kJ/day]	energy [kcal/day]	water [g/day]	total protein [g/day]	animal protein [g/day]	vegetable protein [g/day]	fat [g/day]	total carbohydrates [g/day]	ash [g/day]	sodium [mg/day]	potassium [mg/day]	calcium [mg/day]	phosphorus [mg/day]	magnesium [mg/day]	iron [mg/day]	zinc [mg/day]	copper [mg/day]	manganese [mg/day]	iodine [µg/day]	vitamin A [µg/day]	retinol [µg/day]	beta-carotene [µg/day]	vitamin E [mg/day]	vitamin B1 [mg/day]	vitamin B2 [mg/day]	vitamin B3 [mg/day]	vitamin B6 [mg/day]	vitamin C [mg/day]	fatty acids: 4:0 [g/day]	fatty acids: 6:0 [g/day]	fatty acids: 8:0 [g/day]	fatty acids: 10:0 [g/day]	fatty acidse: 12:0 [g/day]	fatty acids: 14:0 [g/day]	fatty acids: 15:0 [g/day]	fatty acids: 16:0 [g/day]	fatty acids: 17:0 [g/day]	fatty acids: 18:0 [g/day]	fatty acids: 20:0 [g/day]	fatty acids: ogółem nasycone [g/day]	fatty acids: 14:1 [g/day]	fatty acids: 15:1 [g/day]	fatty acids: 16:1 [g/day]	fatty acids: 17:1 [g/day]	fatty acids: 18:1 [g/day]	fatty acids: 20:1 [g/day]	fatty acids: 22:1 [g/day]
1	ARC group	177.904	9020.43	2147.52	2389.33	113.811	85.9476	27.8631	77.2149	257.889	20.9518	5218.22	3157.83	341.238	1358.05	304.409	12.513	14.3215	1.21377	3.43907	130.822	632.805	343.179	1733.61	12.7744	1.74697	2.10853	23.4868	2.10167	50.0604	0.114267	0.058133	0.042467	0.0864	0.115067	1.1893	0.060467	11.8729	0.0536	4.73737	0.127333	18.7661	0.0652	0.028267	1.58047	0.038133	32.8959	1.0532	1.2208
2	ARC group	183.227	6444.21	1536.48	1868.69	72.3176	47.4014	24.8961	56.0936	197.429	16.5205	3161.29	3180.93	479.997	1135.03	311.118	11.0799	11.9421	1.21163	8.22707	115.213	738.589	249.152	3162.86	10.9427	1.4521	1.55033	15.5857	1.82003	95.3281	0.266533	0.184567	0.137667	0.324133	0.466367	1.7728	0.1719	10.1127	0.137667	4.18263	0.099767	18.0189	0.165833	0.057067	0.853733	0.099433	22.943	0.3211	0.465967
3	ARC group	135.778	8094.23	1930.11	2157.74	102.413	71.617	30.7956	80.3652	207.831	18.6281	5073.76	2796.14	650.201	1228.04	255.56	12.6004	14.0579	1.08123	4.50473	147.998	2030.61	1588.75	2644.45	6.38743	1.9584	1.85233	22.1271	1.7911	44.0999	0.462367	0.290967	0.182233	0.4115	0.554067	2.62723	0.2531	16.5719	0.2467	8.69997	0.084167	30.6973	0.339267	0.148967	2.02347	0.2583	31.3388	0.3144	0.052667
4	ARC group	339.613	7989.2	1900.61	1936.81	60.9264	32.8418	26.8512	45.41	327.021	18.6856	2782.98	4300.56	742.937	1171.82	349.686	11.5316	8.50583	1.5263	3.88677	135.311	1126.93	161.598	5783.13	9.58437	1.06193	1.40503	15.9945	2.04163	310.458	0.492033	0.3038	0.182	0.422867	0.557133	1.9493	0.1409	8.66213	0.1188	4.19053	0.113067	17.1677	0.1501	0.061467	0.654967	0.104567	13.3681	0.133367	0.0562
5	ARC group	253.066	11717.6	2788.76	2986.2	115.108	77.7544	37.3535	97.7383	381.881	28.5433	5456.81	5298.29	1062.32	2035.54	504.877	17.5106	14.1277	2.18897	8.8311	226.479	1210.4	467.729	4521.93	15.3048	1.73033	2.726	30.7056	2.96347	272.862	0.6401	0.424333	0.285967	0.6592	1.01663	3.61413	0.347	17.9721	0.3069	6.91393	0.164333	32.4114	0.324367	0.128767	2.04463	0.283833	35.2975	0.721867	0.968367
6	ARC group	173.61	8489.8	2019.48	1938.26	88.923	55.1267	32.5962	73.9382	266.141	19.9784	3449.18	4079.16	882.034	1543.95	333.068	12.8977	12.4019	1.48187	6.15223	106.159	1918.93	590.895	7961.53	20.2884	1.3523	2.09453	19.5065	2.13007	139.597	0.400667	0.248433	0.231033	0.4229	1.33517	1.9287	0.140133	10.5712	0.1486	6.3215	0.1632	22.0879	0.202533	0.0875	0.793767	0.1414	29.7164	0.2698	0.129133
7	ARC group	271.083	8699.81	2067.26	2939.58	68.7183	39.8466	28.8717	61.8742	321.23	19.4099	4154.37	3696.73	283.72	950.353	307.107	10.8634	8.3727	1.23927	3.28593	161.441	1020.23	334.235	4112.74	10.5491	1.2584	1.20877	19.7472	2.22403	150.962	0.1583	0.1773	0.169667	0.502433	0.835167	3.02687	0.348267	14.0957	0.199633	5.32863	0.096633	25.0493	0.238667	0.0372	1.1429	0.070133	21.1751	0.167867	0.072733
8	ARC group	322.566	7286.05	1731.49	1828.17	89.5406	65.9609	22.6463	56.6095	228.744	20.0146	3395.44	4574.09	964.289	1468.01	343.035	9.78483	10.1761	1.5528	2.93393	152.502	744.677	333.953	2385.57	9.2753	1.72343	2.12653	21.3894	2.5252	127.977	0.7407	0.472667	0.295967	0.6536	1.115	2.9476	0.219633	10.7221	0.2064	5.43827	0.088167	23.1365	0.3039	0.127133	1.06507	0.2164	18.0661	0.1256	0.0485
9	ARC group	49.7209	6070.1	1444.9	3198.8	66.8449	40.1709	25.594	42.7797	199.132	16.6739	3052.9	2920.89	808.666	1685.72	504.321	13.0679	11.4265	1.1603	8.07483	137.8	558.099	262.966	1801.32	7.7348	1.06533	1.4331	21.1795	1.9079	25.8519	0.328867	0.2344	0.334167	0.468967	1.71633	1.79733	0.125133	7.12827	0.1148	3.8075	0.0822	16.2009	0.160367	0.062967	0.4412	0.1106	14.9022	0.170933	0.090433
10	ARC group	289.029	7546.27	1793.36	1778.91	61.9895	33.074	28.9155	52.016	287.767	18.1259	2659.56	4503.94	655.938	1319.48	486.928	13.2031	12.3547	1.85803	8.81477	97.2971	752.23	221.324	3175.77	9.296	1.67667	1.5872	15.8829	2.79813	103.123	0.394333	0.289533	0.2128	0.542133	0.707033	2.63627	0.285667	10.4274	0.196733	3.8966	0.055933	19.7565	0.248333	0.0766	0.752067	0.1395	15.8183	0.120067	0.056767
11	ARC group	357.185	9608.14	2286.02	2293.5	106.992	68.2516	38.0205	72.1279	316.608	28.2948	5367.64	5153.3	1021.84	1667.41	388.628	13.5507	13.7188	1.49767	5.18873	288.582	1224.93	330.282	5364.4	12.5286	1.95607	2.24073	22.3563	2.82133	176.789	0.574633	0.368833	0.223633	0.5438	0.7889	2.70443	0.240633	12.8121	0.224067	5.82567	0.1073	24.7225	0.292133	0.121433	1.0917	0.2069	28.2734	0.282267	0.1738
12	ARC group	140.455	5290.67	1260.62	1378.96	42.7954	23.7186	19.0768	44.7049	177.822	13.7293	3072.69	2042.57	363.836	687.509	179.693	5.7687	5.53667	0.663033	2.54323	158.957	678.153	159.656	3107.92	7.62987	0.7891	0.8168	9.5887	1.17483	30.4086	0.2085	0.168533	0.119333	0.3225	0.4659	1.70017	0.185667	7.33787	0.1279	2.63447	0.1153	13.4871	0.157767	0.041033	0.501367	0.076667	19.8382	0.225067	0.1365
13	ARC group	194.667	8298.34	1978.29	2152.59	68.8023	46.5069	22.2953	83.6704	245.904	15.3571	3047.06	3378.94	555.972	1007.45	250.637	9.7509	8.4248	1.04833	2.50363	135.686	1214.44	684.883	3171.92	8.37893	1.20427	1.49423	18.3212	1.78117	144.651	0.4687	0.4902	0.448367	1.19337	1.73927	6.71297	0.803367	23.7157	0.446567	7.9964	0.0413	44.2535	0.542967	0.0738	1.7871	0.2065	24.7528	0.103767	0.053567
14	ARC group	248.878	5564.04	1327.1	1126.41	47.0008	28.1938	18.8072	51.1305	177.345	14.2701	2990.74	2868.8	190.531	662.544	205.784	7.717	6.56157	0.868967	1.73613	154.577	736.112	108.844	3760.84	11.6627	1.05243	0.943367	13.9841	1.68833	53.9441	0.0095	0.006333	0.0029	0.007933	0.011567	0.3645	0.018667	5.5657	0.026567	2.28337	0.161433	8.7143	0.019833	0.003067	0.451767	0.015533	26.4988	0.365767	0.246367
15	ARC group	113.626	8100.64	1932.99	3094.11	98.5213	75.1687	21.7116	76.0418	228.767	16.1175	2389.8	3540.83	736.841	1616.34	344.774	10.7564	10.7568	1.25733	5.7731	84.994	1228.09	441.46	4707.88	10.8043	1.13113	2.03743	19.985	2.1663	134.81	0.741833	0.517167	0.3654	0.9169	1.26243	4.84377	0.468267	17.6156	0.306267	5.69637	0.0879	32.9619	0.4345	0.139867	1.7805	0.2133	22.1047	0.353933	0.179967
16	ARC group	322.234	8207.66	1959.16	1678.2	70.1014	40.3316	29.5531	72.4576	270.277	23.2479	4587.23	4271.5	321.792	1172.59	324.613	15.1093	9.73927	1.5443	4.19397	200.535	1487.15	259.11	7360.38	15.9805	1.70863	1.8218	21.3417	2.60033	131.231	0.107133	0.077733	0.0564	0.136767	0.2057	0.9161	0.081833	10.365	0.057167	4.13973	0.204167	16.608	0.082333	0.025	0.9093	0.050167	32.925	0.439733	0.2765
17	ARC group	433.526	13759.8	3275.18	2941.48	139.492	99.1142	40.3773	115.069	441.238	32.259	6766.62	6329.81	1040.92	1938.37	467.197	17.239	15.4882	1.96753	4.95097	227.475	2522.68	536.219	11912.4	24.1855	2.28467	2.8642	34.9702	3.80943	236.666	0.5217	0.322733	0.257	0.525767	1.1895	2.4482	0.196433	15.272	0.209667	6.93297	0.310467	28.5716	0.2693	0.1171	1.29073	0.1815	49.4442	0.4932	0.323467
18	ARC group	245.253	6328.44	1507.41	1920.53	64.7889	44.7376	20.0512	55.6194	198.355	16.8613	3468.16	3429.5	508.944	1092.41	328.817	11.0248	9.81557	1.38277	4.88707	169.461	825.991	210.832	3721.4	7.21753	0.885733	1.163	12.4564	2.09403	120.638	0.271833	0.209967	0.156333	0.402767	0.573767	2.1921	0.238633	11.3053	0.1541	3.97333	0.1046	19.6557	0.199733	0.052633	1.32837	0.101667	18.5811	0.175967	0.069167
19	ARC group	96.2869	6416.14	1525.85	926.967	67.444	45.3652	21.1654	48.0229	213.001	13.3989	2452.02	2524.34	631.516	1136.02	264.777	8.1914	7.67807	0.962933	3.7462	83.4106	366.607	136.898	1076.2	4.58083	0.891667	1.29647	16.9227	1.53047	50.2778	0.377367	0.2328	0.173667	0.3154	0.433833	1.61113	0.176267	8.51167	0.1653	3.37333	0.059567	15.4603	0.217967	0.088067	1.28587	0.1598	15.6146	0.211767	0.095733
20	ARC group	179.166	7459.43	1782.48	1279.74	76.6428	52.0562	24.5865	81.2969	194.787	14.8715	3510.43	2685.54	219.462	1092.78	275.545	11.6729	11.2218	1.12537	5.26563	137.132	514.633	329.212	1120.97	8.15783	1.4928	1.2808	17.1574	1.51293	34.9272	0.067067	0.112133	0.110967	0.331333	0.816867	2.50513	0.285	16.2634	0.152867	6.5774	0.1083	28.689	0.174933	0.0119	1.5562	0.0567	27.7083	0.2138	0.0969
21	ARC group	95.0533	5614.87	1335.05	1212.23	79.8489	56.6024	22.4345	41.9763	170.736	13.9194	1432.27	3419.47	978.195	1589.42	362.774	10.4214	10.2202	1.38403	5.30623	64.1172	1070.9	212.134	5169.63	14.2096	1.12997	1.82037	20.7385	2.32717	219.49	0.497967	0.263567	0.160633	0.366733	0.457567	1.72393	0.122633	6.96687	0.107467	2.3822	0.1041	13.312	0.171233	0.061433	0.578067	0.1113	15.2528	0.118967	0.0511
22	ARC group	214.9	7405.97	1767.39	1047.15	68.3925	46.4054	21.6272	76.6175	208.732	15.3129	3535.15	2864.87	467.615	1032.26	232.95	8.71543	8.05783	1.1261	2.0136	145.931	1097.11	573.937	3132.24	10.0285	0.9712	1.57227	15.9751	1.95337	135.579	0.348867	0.3503	0.303233	0.874033	1.2551	5.48703	0.632967	19.4704	0.3638	5.96243	0.069433	35.3036	0.418433	0.095	1.6669	0.2679	22.7207	0.7277	0.906933
23	ARC group	120.189	7987.76	1897.49	1687.14	76.6666	50.2924	26.3742	59.3167	275.092	16.8152	2886.71	2753.53	1111.48	1397.01	275.297	8.5894	9.10917	0.956333	5.84713	153.584	1110.96	383.654	4354.24	8.75167	0.824	2.06573	6.6272	1.28317	38.9792	0.839333	0.532733	0.358933	0.7771	1.23143	3.50317	0.290233	12.73	0.2619	5.1085	0.109733	25.8188	0.3466	0.134467	0.789067	0.217567	20.4716	0.1613	0.0628
24	ARC group	171.196	5280.94	1259.83	665.269	49.5228	35.6936	13.8292	51.02	157.029	10.4059	2279.46	2002.01	301.924	716.736	168.561	6.0047	5.50717	0.664133	1.54853	60.3377	550.253	315.039	1409.01	6.35383	0.726867	0.954333	11.9867	1.31537	41.3201	0.2449	0.2206	0.174	0.495867	0.675533	2.6373	0.3128	11.7455	0.2024	5.12993	0.0982	22.0973	0.222467	0.044	0.7657	0.09	18.9698	0.099367	0.057933
25	ARC group	147.308	5099.63	1215.45	1778.1	44.4082	27.5086	16.8995	36.5415	156.452	11.9478	2441.44	2310.41	454.84	816.437	217.186	6.25283	6.28633	0.743867	2.6298	101.358	498.635	244.694	1522.36	5.69487	0.761733	0.9264	14.7624	1.21177	30.2937	0.269267	0.2007	0.135767	0.350633	0.478767	1.74497	0.191333	7.1529	0.1391	2.4485	0.0604	13.2595	0.172467	0.0542	0.543667	0.102733	13.9487	0.098467	0.146267
26	ARC group	185.663	12567.8	2993.85	2115.34	123.147	85.3583	37.0402	102.308	407.837	25.0531	4897.55	5717.93	1305.26	2402.05	458.751	17.3422	15.6854	1.62133	5.8075	220.296	1312.58	479.675	4821.59	13.3303	1.86777	2.57063	33.6816	2.81927	130.72	0.888367	0.5929	0.3949	0.946433	1.23937	4.83927	0.5268	20.1873	0.491833	8.63143	0.1731	39.175	0.527767	0.195733	1.86817	0.373367	36.6585	0.372533	0.2226
27	ARC group	148.607	5653.61	1348.97	1342.25	65.8874	48.2614	17.6259	55.3021	157.551	14.9501	3663.88	2434.59	222.423	943.323	234.941	8.7359	8.7987	0.899667	5.5407	163.415	769.776	245.744	3144.64	9.0794	1.17047	0.984867	16.7192	1.5106	45.8313	0.172	0.186	0.170433	0.454	0.6399	2.696	0.299633	11.6513	0.146767	3.81807	0.112	20.562	0.177067	0.001867	0.870833	0.048267	21.1342	0.2581	0.1409
28	ARC group	232.826	6645.07	1585.88	950.948	95.6979	71.1032	24.5947	67.8651	161.646	15.5919	3179.03	3017.8	336.596	1344.92	344.152	12.3648	11.5191	1.2239	6.8762	121.397	969.027	195.477	4697.4	11.2623	1.1166	1.42367	18.1105	2.1562	137.705	0.180967	0.151333	0.141667	0.316167	0.443467	1.9173	0.1966	12.1935	0.130033	3.45277	0.198967	19.4227	0.150867	0.0152	1.54787	0.077533	28.5832	0.317333	0.1373
29	ARC group	339.9	6604.01	1576.71	2263.75	48.0629	21.3791	26.6172	63.8262	214.339	19.1071	3457.45	4184.4	411.564	884.602	354.684	11.0273	7.7693	1.56937	3.70037	169.419	1191.89	123.383	6452.92	18.151	1.10207	1.3391	17.9597	2.05397	225.619	0.2444	0.180267	0.1237	0.314467	0.409867	1.62627	0.158267	8.10133	0.1064	3.143	0.152667	14.6876	0.146767	0.049533	0.5714	0.0856	28.9637	0.386133	0.256767
30	ARC group	193.888	7147.36	1702.05	1365.74	81.1549	62.6052	17.7362	62.8062	210.36	17.7942	3284.59	2963.71	493.016	1128.79	228.938	8.7303	7.71803	0.920033	2.42473	138.294	1532.15	830.834	4161.28	6.75073	0.927467	1.9223	15.081	1.99807	39.6185	0.379633	0.300733	0.6013	0.8476	3.38457	3.70263	0.284367	12.1096	0.1972	4.4113	0.102633	26.4313	0.300267	0.084233	0.948433	0.139767	22.7123	0.180633	0.0835
31	ARC group	334.67	18416.6	4392.76	5230.38	178.813	130.571	47.0822	190.547	509.655	33.8496	6134.37	6847.8	1706.48	2835.53	588.196	21.2346	19.4459	2.22347	7.0149	333.038	1937.54	1214.78	4099.88	25.9885	1.93477	4.00193	32.7049	3.3071	145.457	1.20293	0.969333	0.7315	1.92263	2.64173	10.056	1.14673	38.9867	0.6963	13.3531	0.316633	72.5216	0.925933	0.2175	2.9736	0.430233	70.5587	0.756	0.464033
32	ARC group	244.196	6776.44	1617.22	1061.04	66.7706	41.8538	24.9168	60.724	216.543	17.5083	3724.58	3442.01	245.896	1211.26	319.953	11.388	12.5662	1.27273	7.38843	126.919	1117.66	354.154	4574.59	10.2286	1.1528	1.34057	15.2594	2.32077	178.63	0.143667	0.187533	0.173933	0.522067	0.749933	3.2012	0.3774	15.3213	0.1844	5.2122	0.07	26.3671	0.2327	0.0154	1.24627	0.067667	19.8743	0.1756	0.0524
33	ARC group	160.768	7232.67	1722.1	893.25	67.1459	42.3642	24.355	63.4099	228.59	15.9568	3782.14	2992.11	410.497	1021.59	243.7	8.24207	7.3868	0.866033	2.16387	140.27	848.806	425.735	2498.25	12.7561	1.30943	1.2984	18.2086	1.85887	29.3865	0.128467	0.087867	0.122667	0.1878	0.897233	0.894267	0.0494	6.22767	0.0622	4.24027	0.153833	15.0774	0.068133	0.025867	0.4213	0.052367	24.6781	0.270733	0.2796
34	ARC group	231.96	6980.35	1663.96	1557.48	66.0646	39.0874	26.9771	67.2193	208.038	18.9512	4281	3161.7	595.976	1058.06	266.895	8.4226	8.17213	0.970833	3.6412	203.437	1202.36	296	5432.77	11.5013	1.22007	1.2257	15.1697	1.76407	78.4549	0.449833	0.342333	0.2502	0.636733	0.8944	3.32427	0.346967	12.9002	0.219667	4.49373	0.1745	24.1894	0.271667	0.062133	1.02907	0.131433	25.3746	0.182233	0.306133
35	ARC group	45.2631	1988.2	473.072	649.152	20.8065	13.2157	7.59067	15.2918	66.0231	6.7938	1277.27	1055.55	294.606	470.182	115.273	3.0169	3.0899	0.3942	1.74667	67.0795	250.404	65.5576	1104.55	1.90677	0.382767	0.564533	3.73573	0.5835	8.6116	0.216	0.1296	0.0864	0.1728	0.2376	0.782867	0.0722	2.85237	0.077767	1.1665	0.023967	5.83253	0.0966	0.045067	0.255733	0.0722	5.51507	0.0395	0.024233
36	ARC group	279.607	14220.8	3392.94	2442.06	182.472	148.487	33.9849	133.068	372.045	34.9886	9294.61	5355.64	1531.26	2317.37	454.954	15.751	22.6244	2.03327	5.90953	252.208	1668.16	579.692	6525.8	13.3686	3.1079	2.32733	46.2523	2.96457	138.018	1.13137	0.7728	0.496833	1.235	1.6459	5.78523	0.6026	20.373	0.460033	8.23343	0.0991	41.3498	0.6074	0.249533	1.71057	0.402767	32.7858	0.2482	0.161633
37	ARC group	106.131	4813.37	1149.63	798.815	47.3199	32.2252	15.0948	53.5712	123.612	9.2991	2469.71	1638.13	104.995	584.893	135.284	6.3041	6.2795	0.531833	2.78437	90.1754	415.973	390.541	151.73	5.12223	0.8317	0.748033	10.8106	1.04313	9.57473	0.098733	0.1836	0.185133	0.557833	0.809233	3.36547	0.419433	13.6306	0.1829	4.15423	0.072767	23.8612	0.237	0.0009	1.06657	0.0518	17.9723	0.139533	0.077567
38	ARC group	92.759	4914.77	1176.94	944.255	40.606	25.9719	14.6342	65.6899	110.319	10.2635	2563.51	1566.36	317.223	594.017	134.575	4.5736	5.08497	0.7916	1.77277	92.4347	653.518	290.598	2171.91	8.21647	0.647567	1.00543	10.2133	0.884167	19.7944	0.2874	0.284767	0.246133	0.662333	0.935733	3.80387	0.441533	13.8145	0.236433	4.8545	0.102233	25.8927	0.3004	0.0435	1.0216	0.1154	25.3381	0.282567	0.178067
39	ARC group	164.711	7201.61	1714.48	1644.07	57.7422	33.5688	24.1733	59.3763	244.583	15.0645	3359.31	2919.23	502.551	889.391	222.751	6.46917	5.74893	0.813467	3.41393	154.461	822.961	411.941	2460.47	7.93557	0.870433	1.1774	18.1051	1.65553	83.9172	0.445233	0.3921	0.3352	0.862967	1.32803	4.69233	0.5394	15.2964	0.317533	5.29657	0.054933	29.6921	0.387467	0.0826	0.972767	0.164067	18.1492	0.1224	0.059333
40	ARC group	70.6576	4916.24	1171.74	1184.82	48.3222	32.3462	15.9759	49.8778	137.297	10.5166	2104.32	2096.27	557.894	786.931	157.632	5.97797	6.09493	0.6863	1.55397	95.7706	1149.87	311.333	5023.67	6.76727	0.594467	1.1354	9.76157	1.1245	146.725	0.530033	0.3944	0.288233	0.732	1.0219	3.75317	0.4233	12.111	0.297567	4.58803	0.029067	24.5034	0.374133	0.1089	0.954933	0.2003	14.6391	0.052133	0.027567
41	ARC group	279.265	6787.92	1622.8	965.946	83.863	64.8846	18.9784	70.103	179.188	15.4571	3694.83	2734.84	169.371	1296.56	293.112	10.2804	13.6473	1.0572	7.48257	96.5875	608.716	257.916	2104.89	11.1639	1.1427	1.04473	24.4368	2.1864	82.4331	0.084	0.162	0.189333	0.498	0.711	3.16233	0.3801	15.3838	0.178233	4.9823	0.0832	26.0926	0.223233	0	1.63293	0.061233	23.196	0.354933	0.1701
42	ARC group	109.36	6155.65	1473.52	691.763	74.1619	52.5931	21.282	75.1879	132.006	12.3144	2818.26	1789.23	400.229	1030.8	227.58	8.60787	6.61597	0.94	4.18203	77.8017	529.157	356.717	1092.4	8.92097	0.667033	1.26107	14.8169	1.2362	39.2818	0.433067	0.3432	0.639533	0.9257	3.46997	4.20187	0.318767	13.3241	0.195167	4.06383	0.145467	28.1418	0.257367	0.064667	1.1605	0.151867	27.6922	0.357867	0.5736
43	ARC group	201.605	8999.23	2148.72	1259.16	82.383	56.4303	25.8527	78.5368	293.451	17.9943	3305.8	3494.12	777.78	1539.66	337.326	16.1529	12.5676	1.30333	5.8028	86.4249	778.33	477.835	1796.65	14.8262	1.15573	1.93153	11.6588	1.58903	150.911	0.4511	0.342367	0.2468	0.6397	0.9075	3.37393	0.359833	14.9692	0.2411	5.09703	0.118033	26.9623	0.3181	0.0915	1.1897	0.165067	29.099	0.217567	0.315167
44	ARC group	232.654	5801.75	1381.38	1375.43	66.2824	44.8326	21.1497	42.3394	192.542	19.7367	4169.24	3292.87	519.381	1009.77	242.456	8.02007	7.96163	0.890667	2.53237	219.28	1116.42	229.951	5310.62	9.26133	1.1277	1.55057	13.7566	1.98917	159.313	0.272267	0.1839	0.1204	0.322233	0.4528	1.68373	0.1662	7.7638	0.129233	2.8484	0.070667	14.1348	0.177067	0.058733	0.6	0.088533	17.0743	0.174567	0.122333
45	ARC group	164.03	5483.36	1306.99	985.419	51.3725	30.1463	20.9262	52.2903	166.692	12.8933	2206.36	2269.34	448.449	898.834	247.741	7.1691	6.61163	1.003	3.0587	83.1945	854.646	227.213	3761.65	7.4643	0.835367	1.06493	12.4742	1.5808	41.6388	0.298367	0.252133	0.2286	0.541967	0.817967	2.89817	0.3258	11.0187	0.191733	3.60013	0.0737	20.3849	0.2551	0.049233	0.979933	0.113733	19.0443	0.128633	0.067733
46	ARC group	98.7938	6298.09	1500.45	1544.93	52.4579	33.896	18.4751	55.8142	203.526	13.271	2616.22	2538.99	290.912	795.367	212.375	7.19057	5.563	0.868233	2.28047	111.788	1047.21	285.294	4523.04	8.77697	0.7378	0.921833	18.4142	1.36007	69.6336	0.1381	0.1578	0.150167	0.424533	0.700233	2.62773	0.323633	11.8673	0.1682	4.1344	0.1171	20.9073	0.2107	0.031733	1.01637	0.065833	21.4389	0.220767	0.0938
47	ARC group	181.613	6653.27	1586.34	1423.25	77.7163	55.6133	21.5631	63.1566	184.06	19.0678	4132.77	3177.07	772.667	1272.87	276.386	7.6922	9.0028	0.97795	2.83395	187.512	854.903	313.216	3245.94	6.9045	1.1383	1.6424	15.128	1.83645	29.8557	0.617	0.4296	0.30955	0.7043	0.9761	3.4948	0.33115	13.4506	0.227	4.7689	0.1294	25.5612	0.2932	0.0867	1.16365	0.1646	23.2783	0.20405	0.12925
48	ARC group	366.412	8873.64	2116.02	1774.35	113.187	71.4936	41.6936	83.1188	245.773	20.3306	2126.05	5884.47	512.756	1843.53	490.101	18.5518	12.8293	2.23933	7.6406	276.028	2960.2	481.805	14984.7	25.125	1.73117	2.47477	28.7307	4.01033	667.126	0.149333	0.084	0.042	0.095667	0.126067	1.0632	0	11.047	0.012367	2.02327	0.194	15.5849	0	0	1.4759	0	32.7002	0.5352	0.763633
49	ARC group	262.293	7011.03	1670.44	1263.67	80.7813	62.2157	18.5656	59.1895	211.818	18.3865	3595.71	3070.42	500.482	1196.46	236.303	7.6707	8.03713	0.9423	2.14973	152.399	1095.11	350.247	4462.53	8.52837	0.819833	1.55247	17.2816	2.1744	56.136	0.5091	0.326367	0.230267	0.537933	0.8731	2.5339	0.2377	10.9807	0.188367	4.2096	0.099633	20.949	0.264633	0.106867	1.12817	0.161033	21.5517	0.193533	0.120333
50	ARC group	258.978	10628.8	2532.93	2007.19	104.382	73.4292	30.726	96.4042	322.736	25.8397	5603.52	4039.98	999.024	1651.43	377.528	12.5644	13.1621	1.24327	4.87503	214.296	1589.96	557.949	6094.73	15.841	1.78943	2.11387	20.8754	2.50757	93.2304	0.577367	0.396333	0.2752	0.678533	0.946967	3.43803	0.327267	16.9943	0.2215	7.10773	0.172967	31.4367	0.292133	0.095033	1.21377	0.1716	39.0362	0.484933	0.342467
51	ARC group	67.329	5071.09	1207.39	712.175	46.8548	29.8604	16.9943	41.3754	168.208	9.92667	2014.83	1381.99	316.436	669.398	135.672	5.42573	5.10207	0.524033	1.91013	65.1874	632.786	283.343	2092.78	4.80153	0.601333	0.9673	6.63867	0.811267	14.5888	0.2729	0.2239	0.185867	0.495067	0.7429	2.71687	0.3092	10.2745	0.190367	3.99507	0.039567	19.5227	0.2424	0.057967	0.654667	0.100067	13.3152	0.0734	0.041667
52	ARC group	46.206	4439.4	1061.54	879.508	69.487	60.496	8.541	49.5688	89.5628	15.2739	2834.77	1971.79	667.787	1099.76	202.516	7.1363	7.6573	0.5805	2.4976	217.682	693.313	411.42	1692.76	9.2334	0.4884	1.3019	7.307	1.1384	62.9144	0.385	0.246	0.139	0.3275	0.4265	1.3636	0.131	7.3675	0.123	2.0798	0.1056	12.7789	0.1725	0.0815	0.5701	0.131	22.5015	0.292	0.1896
53	ARC group	272.973	7878.49	1883.61	1508.05	73.0115	44.9847	25.9523	84.6043	222.474	19.7652	3616.44	4357.39	769.768	1416.72	383.369	13.5909	12.0148	1.82843	5.0729	153.884	2156.39	1023.22	6834.46	16.0787	1.41417	2.17687	19.9021	2.14727	197.229	0.389467	0.287067	0.1974	0.510567	0.885033	3.07643	0.235333	16.296	0.121667	6.08843	0.177833	28.76	0.168	0.017667	1.374	0.06	33.4234	0.167667	0.0855
54	ARC group	287.562	8551.31	2033.9	1998.07	82.4363	52.9019	29.2011	66.4808	288.874	18.9078	3278.9	4005.61	587.946	1256.45	320.682	13.0679	10.2769	1.4086	5.597	181.659	1518.61	639.585	5342.61	11.8218	1.31553	1.751	17.7012	2.15317	195.461	0.1736	0.109467	0.081167	0.1693	0.4418	1.18383	0.1047	10.0213	0.073367	4.28527	0.173667	16.8979	0.108767	0.041433	1.4374	0.063367	27.837	0.7756	0.7995
55	ARC group	233.138	11004.4	2626.74	4173.5	103.579	65.2274	37.7523	101.443	318.078	22.672	4555.23	4865.35	805.054	1479.76	351.523	20.0269	10.8377	1.6144	3.8803	199.175	1880.65	433.465	8499.22	18.971	1.5993	2.1015	27.4438	2.71425	234.176	0.70235	0.4989	0.32	0.8331	1.1446	4.124	0.3934	18.0682	0.26465	6.16195	0.27275	32.9959	0.3376	0.07745	1.48015	0.18005	37.8937	0.4816	0.40265
56	ARC group	294.894	8649.36	2067.26	952.414	70.733	35.1502	35.5829	95.3088	246.694	18.6833	3258.24	3298.85	790.367	1346.01	424.865	15.4098	11.5324	1.48203	6.19903	167.235	2116.31	427.478	10135.2	21.7612	1.5047	1.6562	11.4939	1.93847	159.871	0.512833	0.386333	0.275033	0.702067	0.946767	3.658	0.401133	21.5725	0.261167	6.61807	0.085667	35.5973	0.342633	0.106767	1.15383	0.193133	31.023	0.239167	0.122567
57	ARC group	186.007	4032.27	961.047	999.561	39.7261	25.1596	14.5665	32.7774	132.308	12.7276	2876.1	2319.87	115.066	583.681	160.506	5.6245	4.58085	0.6259	1.6523	142.643	499.714	226.298	1638.32	5.8392	0.83895	0.77915	11.4567	1.4179	25.6972	0.05335	0.0669	0.061	0.1851	0.2626	1.1205	0.13	6.0379	0.0629	1.7236	0.0611	9.89375	0.0817	0.006	0.3806	0.021	13.7952	0.1569	0.10665
58	ARC group	161.725	6649.59	1584.84	1422.41	77.7763	51.1726	26.2437	58.179	194.963	19.6427	4430.02	3133.41	404.427	1044.32	263.307	7.64157	7.44927	0.9197	3.0185	230.382	805.828	317.083	2930.93	6.143	0.975833	1.27403	14.652	1.76883	24.9417	0.388167	0.3369	0.277433	0.720867	1.03793	3.9739	0.426467	14.0945	0.232	4.73717	0.0989	26.4492	0.292367	0.033833	1.08093	0.102367	18.9958	0.153233	0.1585
59	ARC group	151.223	6400.26	1530.1	778.362	62.4679	42.444	20.0239	73.1595	163.696	11.3147	2463.17	2226.74	228.244	693.317	146.081	6.377	7.3272	0.6885	1.9391	49.9657	1142.82	416.22	4357.15	5.2903	1.1772	1.0034	11.2945	1.3169	39.3369	0.317	0.369	0.329	0.9773	1.3743	5.8151	0.6842	21.9089	0.3513	8.6277	0.0164	41.1221	0.4341	0.042	1.5355	0.1449	20.6654	0.0423	0
60	ARC group	242.705	6818.86	1625.68	1294.45	67.5029	46.5673	19.7955	61.8812	211.078	17.782	3169.86	3438.34	729.434	1323.17	339.925	9.91957	9.4045	1.19317	4.71473	142.349	747.481	338.305	2526.1	8.666	1.1318	1.6888	13.2628	2.1454	49.0572	0.3771	0.290233	0.200067	0.535867	0.7529	2.71347	0.298767	12.3453	0.188967	4.00833	0.154867	22.0144	0.262267	0.066767	1.10873	0.129533	24.4812	0.230467	0.1165
61	ARC group	172.082	9259.4	2206.29	1822.76	116.249	84.0554	31.8599	79.6599	268.62	24.0117	5578.75	3997.44	608.125	1578.25	388.526	12.1924	14.3054	1.29973	5.38807	171.805	1311.02	295.465	5895.64	12.8512	1.9906	1.66663	24.1621	2.3734	98.4257	0.445867	0.3286	0.2368	0.635533	0.9041	3.45363	0.3752	14.4973	0.239067	5.75297	0.140033	27.1871	0.310067	0.0984	1.16613	0.163067	29.7106	0.1299	0.426167
62	ARC group	203.126	5466.54	1301.17	1279.71	51.2889	30.928	19.4115	39.6736	194.337	12.8702	1904.6	2691.13	362.258	825.628	228.82	8.07833	6.09413	1.06043	3.45887	87.666	939.556	177.552	4565.03	8.09613	0.663733	1.16027	11.9713	1.77037	194.148	0.212133	0.161333	0.133567	0.3272	0.464933	1.73983	0.1888	8.25643	0.123	3.14347	0.072633	14.8515	0.163467	0.040067	0.7745	0.076733	11.8486	0.0806	0.035467
63	ARC group	207.723	6724.06	1600.72	1074.61	73.2322	53.3524	19.4731	55.2913	208.955	15.7918	3260.67	2869.63	279.014	984.975	215.101	6.4936	6.14187	0.849	1.64017	130.405	558.07	233.199	1741.74	6.48157	1.2199	1.27917	16.9199	1.86413	24.9799	0.323367	0.2508	0.192667	0.550533	0.586867	2.94547	0.325333	10.1634	0.192667	3.6952	0.073733	20.4911	0.267733	0.071333	0.6933	0.107333	18.1509	0.1795	0.120167
64	ARC group	132.681	4245.46	1010.67	806.037	48.0048	34.8071	13.1978	32.9041	136.385	9.06617	1919.23	1361.9	191.975	659.95	150.88	6.2859	6.24083	0.627367	2.17853	81.2367	313.546	193.695	720.642	7.1176	0.638967	0.804967	11.3832	0.989333	56.6636	0.0681	0.043033	0.047567	0.077967	0.278833	0.440133	0.032433	4.4556	0.036733	1.89753	0.0767	7.55227	0.038567	0.014967	0.6132	0.032433	14.4834	0.2186	0.109333
65	ARC group	188.394	5705.68	1358.94	1162.06	53.8254	32.5303	21.295	47.6407	185.019	13.5584	3229.22	2724.99	155.976	723.687	221.753	8.4979	7.2898	0.875167	2.97407	115.101	600.722	430.744	1017.02	7.16357	1.02243	1.0189	14.5606	1.57357	29.1283	0.029567	0.0226	0.018667	0.0483	0.132367	0.552933	0.053433	7.72967	0.064667	3.11277	0.1205	11.9954	0.067933	0.020067	0.6885	0.039267	22.6868	0.241333	0.1073
66	ARC group	262.44	8920.76	2127.33	1584.44	89.3788	66.1422	22.4633	82.7654	266.507	16.0497	3229.95	2984.05	362.765	782.93	231.462	10.1266	9.4784	0.803767	1.9132	94.9453	677.588	281.423	2374.92	6.13707	1.27397	0.812967	15.2044	1.70133	92.7033	0.409333	0.299333	0.239933	0.6377	0.774167	3.4516	0.387833	15.8161	0.2691	6.40967	0.101967	29.5494	0.380867	0.108967	1.50127	0.187067	27.2121	0.281333	0.1395
67	ARC group	206.037	6396.58	1525.25	800.53	62.1213	39.1116	23.0096	57.4783	196.991	16.2126	3884.4	2616.27	312.019	1131.6	198.865	6.7853	7.57577	0.947533	3.35877	147.764	1043.22	363.795	3633.78	10.9548	1.0054	1.83863	15.3745	1.95643	35.2773	0.262233	0.261933	0.216	0.606967	0.862633	3.47827	0.402067	13.8037	0.2309	5.2999	0.064733	25.7447	0.274667	0.044533	1.0174	0.1114	19.9842	0.115467	0.075667
68	ARC group	103.646	6389.76	1525.06	622.452	62.2538	46.2067	15.6071	63.601	180.275	9.9483	2127.12	1877.03	209.175	779.327	145.172	5.2751	5.12133	0.535267	1.17307	104.736	400.304	255.034	617.974	10.2137	0.671567	1.02937	13.1247	1.1417	20.6629	0.241633	0.197567	0.151567	0.439633	0.645367	2.40477	0.272967	9.8425	0.164867	3.4393	0.131367	18.3027	0.221633	0.0463	0.649	0.0863	25.4428	0.3418	0.221367
[truncated: 54 more columns]
